# Supplementary material for: Regulation of the Muscarinic M3 Receptor by Myocardin-Related Transcription Factors
Source: Front Physiol. 2021 Sep 3;12:710968. doi: 10.3389/fphys.2021.710968 (PMC8446542; doi:10.3389/fphys.2021.710968)
Supplement: Supplementary file 1 [file Table_1.XLSX]

## Sheet: DESeq_all
gene	baseMean	log2FoldChange	lfcSE	stat	pvalue	padj	control_tpm	treatment_tpm	symbol	name	summary	CMV1_tpm	CMV2_tpm	CMV4_tpm	CMV5_tpm	MYO1_tpm	MYO2_tpm	MYO4_tpm	MYO5_tpm
ENSG00000198959.12	11359.5	-1.41568	0.0349558	-40.4991	0	0	115.576	44.6254	TGM2	transglutaminase 2	Transglutaminases are enzymes that catalyze the crosslinking of proteins by epsilon-gamma glutamyl lysine isopeptide bonds. While the primary structure of transglutaminases is not conserved, they all have the same amino acid sequence at their active sites and their activity is calcium-dependent. The protein encoded by this gene acts as a monomer, is induced by retinoic acid, and appears to be inv…	117.941	117.231	118.078	109.055	46.8539	42.1212	46.393	43.1335
ENSG00000138821.13	6130.08	-2.15539	0.0557995	-38.6274	0	0	15.2541	3.52172	SLC39A8	solute carrier family 39 member 8	This gene encodes a member of the SLC39 family of solute-carrier genes, which show structural characteristics of zinc transporters. The encoded protein is glycosylated and found in the plasma membrane and mitochondria, and functions in the cellular import of zinc at the onset of inflammation. It is also thought to be the primary transporter of the toxic cation cadmium, which is found in cigarette…	15.8434	15.3808	16.5403	13.2521	3.77141	3.28851	3.44043	3.58652
ENSG00000151136.15	2058.57	-2.38029	0.0633599	-37.5678	0	0	2.78084	0.550728	BTBD11	BTB domain containing 11	NA	2.98413	2.78365	2.94448	2.41111	0.642844	0.489065	0.585857	0.485147
ENSG00000125845.7	3557.04	-2.79825	0.0545472	-51.2997	0	0	135.965	20.1245	BMP2	bone morphogenetic protein 2	This gene encodes a secreted ligand of the TGF-beta (transforming growth factor-beta) superfamily of proteins. Ligands of this family bind various TGF-beta receptors leading to recruitment and activation of SMAD family transcription factors that regulate gene expression. The encoded preproprotein is proteolytically processed to generate each subunit of the disulfide-linked homodimer, which plays …	149.659	133.856	140.447	119.899	21.4329	18.7442	20.2864	20.0345
ENSG00000125148.7	3430.72	-3.18945	0.0765162	-41.6833	0	0	1854.1	209.059	MT2A	metallothionein 2A	This gene is a member of the metallothionein family of genes. Proteins encoded by this gene family are low in molecular weight, are cysteine-rich, lack aromatic residues, and bind divalent heavy metal ions, altering the intracellular concentration of heavy metals in the cell. These proteins act as anti-oxidants, protect against hydroxyl free radicals, are important in homeostatic control of metal…	1916.89	1836.55	1910.62	1752.35	201.833	199.681	193.998	240.723
ENSG00000128342.5	5221.4	-3.45596	0.069244	-49.9099	0	0	416.131	39.138	LIF	LIF interleukin 6 family cytokine	The protein encoded by this gene is a pleiotropic cytokine with roles in several different systems. It is involved in the induction of hematopoietic differentiation in normal and myeloid leukemia cells, induction of neuronal cell differentiation, regulator of mesenchymal to epithelial conversion during kidney development, and may also have a role in immune tolerance at the maternal-fetal interfac…	443.617	390.123	440.524	390.259	39.3951	32.7346	42.1254	42.2969
ENSG00000185774.16	3087.24	-3.48854	0.0872087	-40.0022	0	0	1.27847	0.117269	KCNIP4	potassium voltage-gated channel interacting protein 4	This gene encodes a member of the family of voltage-gated potassium (Kv) channel-interacting proteins (KCNIPs), which belong to the recoverin branch of the EF-hand superfamily. Members of the KCNIP family are small calcium binding proteins. They all have EF-hand-like domains, and differ from each other in the N-terminus. They are integral subunit components of native Kv4 channel complexes. They m…	1.48828	1.29472	1.28964	1.04124	0.130164	0.103712	0.138991	0.0962092
ENSG00000115008.6	1269.12	-3.58715	0.0847235	-42.3394	0	0	60.9078	5.21452	IL1A	interleukin 1 alpha	The protein encoded by this gene is a member of the interleukin 1 cytokine family. This cytokine is a pleiotropic cytokine involved in various immune responses, inflammatory processes, and hematopoiesis. This cytokine is produced by monocytes and macrophages as a proprotein, which is proteolytically processed and released in response to cell injury, and thus induces apoptosis. This gene and eight…	70.0928	58.95	61.2743	53.3141	5.91812	5.10417	4.68127	5.15451
ENSG00000196460.14	1491.97	-3.79395	0.0952482	-39.8323	0	0	9.85405	0.731098	RFX8	regulatory factor X8	NA	11.6044	9.58514	10.3974	7.82925	0.834099	0.638688	0.787122	0.664483
ENSG00000125538.12	1454.19	-3.7608	0.103304	-36.405	3.55365e-290	9.17944e-287	105.187	8.02953	IL1B	interleukin 1 beta	The protein encoded by this gene is a member of the interleukin 1 cytokine family. This cytokine is produced by activated macrophages as a proprotein, which is proteolytically processed to its active form by caspase 1 (CASP1/ICE). This cytokine is an important mediator of the inflammatory response, and is involved in a variety of cellular activities, including cell proliferation, differentiation,…	119.026	99.7469	107.78	94.1943	8.11778	6.81405	6.84013	10.3462
ENSG00000164283.13	642.115	-5.04639	0.138816	-36.353	2.35383e-289	5.52743e-286	7.63751	0.235811	ESM1	endothelial cell specific molecule 1	This gene encodes a secreted protein which is mainly expressed in the endothelial cells in human lung and kidney tissues. The expression of this gene is regulated by cytokines, suggesting that it may play a role in endothelium-dependent pathological disorders. The transcript contains multiple polyadenylation and mRNA instability signals. Two transcript variants encoding different isoforms have be…	8.58585	7.11566	7.8801	6.96843	0.244464	0.292565	0.178724	0.227489
ENSG00000197467.15	5347.67	-1.6796	0.0463797	-36.2142	3.63722e-287	7.82941e-284	13.7753	4.4351	COL13A1	collagen type XIII alpha 1 chain	This gene encodes the alpha chain of one of the nonfibrillar collagens. The function of this gene product is not known, however, it has been detected at low levels in all connective tissue-producing cells so it may serve a general function in connective tissues. Unlike most of the collagens, which are secreted into the extracellular matrix, collagen XIII contains a transmembrane domain and the pr…	14.4712	13.9753	14.28	12.3746	4.89133	3.99835	4.83198	4.01875
ENSG00000164161.10	7082.54	-1.67591	0.0465271	-36.0202	4.04625e-284	8.03989e-281	29.8779	9.64462	HHIP	hedgehog interacting protein	This gene encodes a member of the hedgehog-interacting protein (HHIP) family. The hedgehog (HH) proteins are evolutionarily conserved protein, which are important morphogens for a wide range of developmental processes, including anteroposterior patterns of limbs and regulation of left-right asymmetry in embryonic development. Multiple cell-surface receptors are responsible for transducing and/or …	32.0242	30.1772	30.6289	26.6814	10.5798	8.42857	10.3327	9.23748
ENSG00000101871.16	6853.85	1.70782	0.047579	35.8944	3.73887e-282	6.89849e-279	2.26906	7.64415	MID1	midline 1	The protein encoded by this gene is a member of the tripartite motif (TRIM) family, also known as the 'RING-B box-coiled coil' (RBCC) subgroup of RING finger proteins. The TRIM motif includes three zinc-binding domains, a RING, a B-box type 1 and a B-box type 2, and a coiled-coil region. This protein forms homodimers which associate with microtubules in the cytoplasm. The protein is likely involv…	2.26357	2.36151	2.35928	2.09186	8.40356	7.32666	8.07573	6.77066
ENSG00000257219.6	1241.08	-2.9581	0.0826249	-35.8016	1.04416e-280	1.79812e-277	13.1106	1.73735	LNCOG	lncRNA osteogenesis associated	NA	15.1447	12.7591	13.723	10.8155	1.9681	1.56275	1.77295	1.64559
ENSG00000196611.5	10139.1	-2.94623	0.0828183	-35.5746	3.46132e-277	5.58808e-274	599.473	79.61	MMP1	matrix metallopeptidase 1	This gene encodes a member of the peptidase M10 family of matrix metalloproteinases (MMPs). Proteins in this family are involved in the breakdown of extracellular matrix in normal physiological processes, such as embryonic development, reproduction, and tissue remodeling, as well as in disease processes, such as arthritis and metastasis. The encoded preproprotein is proteolytically processed to g…	725.697	579.495	612.948	479.75	79.1075	77.1973	80.2591	81.8763
ENSG00000253522.6	775.438	-5.82272	0.16559	-35.1636	7.21401e-271	1.09615e-267	8.59094	0.155229	MIR3142HG	MIR3142 host gene	NA	10.1532	8.34414	9.04251	6.82392	0.177078	0.165189	0.134699	0.143948
ENSG00000091879.14	1021.59	-6.34354	0.185724	-34.1557	1.10162e-255	1.58088e-252	8.73042	0.110179	ANGPT2	angiopoietin 2	This gene belongs to the angiopoietin family of growth factors. The protein encoded by this gene is an antagonist of angiopoietin 1, and both angiopoietin 1 and angiopoietin 2 are ligands for the endothelial TEK receptor tyrosine kinase. Angiopoietin 2 is upregulated in multiple inflammatory diseases and is implicated in the direct control of inflammation-related signaling pathways. The encoded p…	11.2586	8.08537	9.22524	6.35245	0.135584	0.0948606	0.116588	0.0936844
ENSG00000197256.10	5635.62	1.48612	0.0441333	33.6735	1.4147e-248	1.92332e-245	24.2327	69.9757	KANK2	KN motif and ankyrin repeat domains 2	This gene encodes a member of the KN motif and ankyrin repeat domains (KANK) family of proteins, which play a role in cytoskeletal formation by regulating actin polymerization. The encoded protein functions in the sequestration of steroid receptor coactivators and possibly other proteins. Mutations in this gene are associated with impaired kidney podocyte function and nephrotic syndrome, and kera…	24.7619	24.3002	23.9726	23.8962	73.1675	64.2974	74.2508	68.1869
ENSG00000182752.10	79256.3	-1.19698	0.0357438	-33.4877	7.28181e-246	9.40482e-243	121.79	54.8312	PAPPA	pappalysin 1	This gene encodes a secreted metalloproteinase which cleaves insulin-like growth factor binding proteins (IGFBPs). Following IGFBP cleavage, insulin growth factors dissociate from IGFBPs and bind to IGF receptors, resulting in activation of the IGF pathway. The encoded protein plays a role in bone formation, inflammation, wound healing and female fertility. Enhanced expression of this protein is …	127.589	120.909	124.813	113.848	61.1357	49.8222	57.8365	50.5305
ENSG00000073756.12	4007.19	-2.64553	0.0802072	-32.9837	1.39036e-238	1.71021e-235	219.666	36.0691	PTGS2	prostaglandin-endoperoxide synthase 2	Prostaglandin-endoperoxide synthase (PTGS), also known as cyclooxygenase, is the key enzyme in prostaglandin biosynthesis, and acts both as a dioxygenase and as a peroxidase. There are two isozymes of PTGS: a constitutive PTGS1 and an inducible PTGS2, which differ in their regulation of expression and tissue distribution. This gene encodes the inducible isozyme. It is regulated by specific stimul…	238.786	204.455	236.153	199.273	38.8975	34.4269	31.3387	39.6132
ENSG00000231304.2	1263.34	-2.33968	0.0711351	-32.8907	2.98282e-237	3.50223e-234	0.595078	0.120982	SGO1-AS1	SGO1 antisense RNA 1	NA	0.58199	0.630689	0.592022	0.575609	0.142086	0.12063	0.115959	0.105254
ENSG00000163347.6	604.952	-3.83073	0.116888	-32.7728	1.43976e-235	1.61698e-232	18.5483	1.33901	CLDN1	claudin 1	Tight junctions represent one mode of cell-to-cell adhesion in epithelial or endothelial cell sheets, forming continuous seals around cells and serving as a physical barrier to prevent solutes and water from passing freely through the paracellular space. These junctions are comprised of sets of continuous networking strands in the outwardly facing cytoplasmic leaflet, with complementary grooves i…	21.8811	18.3874	17.1828	16.7418	1.70466	1.34023	1.09339	1.21776
ENSG00000078018.20	1716.92	-1.78319	0.0544208	-32.7666	1.76234e-235	1.89679e-232	2.35608	0.70538	MAP2	microtubule associated protein 2	This gene encodes a protein that belongs to the microtubule-associated protein family. The proteins of this family are thought to be involved in microtubule assembly, which is an essential step in neurogenesis. The products of similar genes in rat and mouse are neuron-specific cytoskeletal proteins that are enriched in dentrites, implicating a role in determining and stabilizing dentritic shape d…	2.55945	2.40278	2.37563	2.08647	0.786468	0.648785	0.723136	0.663129
ENSG00000169429.11	5434.64	-5.5542	0.170362	-32.6023	3.80975e-233	3.93639e-230	922.183	20.2035	CXCL8	C-X-C motif chemokine ligand 8	The protein encoded by this gene is a member of the CXC chemokine family and is a major mediator of the inflammatory response. The encoded protein is commonly referred to as interleukin-8 (IL-8). IL-8 is secreted by mononuclear macrophages, neutrophils, eosinophils, T lymphocytes, epithelial cells, and fibroblasts. It functions as a chemotactic factor by guiding the neutrophils to the site of inf…	1067.7	866.867	1013.47	740.697	19.6941	14.6837	22.4218	24.0142
ENSG00000090376.11	2894.7	-1.73601	0.0533381	-32.5474	2.28146e-232	2.26663e-229	18.6764	5.78852	IRAK3	interleukin 1 receptor associated kinase 3	This gene encodes a member of the interleukin-1 receptor-associated kinase protein family. Members of this family are essential components of the Toll/IL-R immune signal transduction pathways. This protein is primarily expressed in monocytes and macrophages and functions as a negative regulator of Toll-like receptor signaling. Mutations in this gene are associated with a susceptibility to asthma.…	19.6553	19.3313	18.9379	16.781	6.41439	4.96632	6.34242	5.43096
ENSG00000260852.1	744.91	-3.49186	0.107643	-32.4394	7.64175e-231	7.31089e-228	95.1996	8.69507	FBXL19-AS1	FBXL19 antisense RNA 1	NA	109.62	97.7651	94.5403	78.8733	10.0677	8.99617	6.73174	8.9847
ENSG00000260942.1	581.014	-3.35925	0.104116	-32.2645	2.20263e-228	2.03201e-225	72.8155	7.28691	CAPN10-DT	CAPN10 divergent transcript	NA	84.128	72.546	74.2894	60.2985	8.07078	6.86929	7.79323	6.41434
ENSG00000187094.12	489.351	-5.2119	0.162576	-32.0582	1.68631e-225	1.50203e-222	31.2968	0.876297	CCK	cholecystokinin	This gene encodes a member of the gastrin/cholecystokinin family of proteins. The encoded preproprotein is proteolytically processed to generate multiple protein products, including the peptide hormones cholecystokinin-8, -12, -33, and others. The encoded peptides have been shown to regulate gastric acid secretion and food intake. A sulfated form of cholecystokinin-8 may modulate neuronal activit…	35.6729	32.2043	29.8783	27.4317	0.792916	0.81405	0.889337	1.00889
ENSG00000187957.8	666.449	-3.3928	0.107017	-31.7033	1.39836e-220	1.20403e-217	0.938039	0.0918921	DNER	delta/notch like EGF repeat containing	NA	1.0242	0.91174	1.06584	0.750374	0.108214	0.086164	0.0865357	0.0866548
ENSG00000227028.6	600.504	-3.51787	0.111303	-31.6062	3.03844e-219	2.53181e-216	0.64781	0.0582895	SLC8A1-AS1	SLC8A1 antisense RNA 1	NA	0.776758	0.636083	0.635449	0.54295	0.0645653	0.0553904	0.0524689	0.0607333
ENSG00000223786.1	7596.56	-2.22341	0.0703801	-31.5915	4.82703e-219	3.89647e-216	5.53325	1.22302	LOC101928516	uncharacterized LOC101928516	NA	6.31465	5.45292	5.48955	4.87589	1.3501	1.072	1.42057	1.04942
ENSG00000175274.19	3755.65	1.81554	0.0580171	31.2931	5.78803e-215	4.53062e-212	6.95686	25.2524	TP53I11	tumor protein p53 inducible protein 11	NA	6.63314	6.7899	7.22799	7.17642	26.2619	24.0737	26.9969	23.6772
ENSG00000041353.10	2186.56	-5.1555	0.166441	-30.9749	1.17546e-210	8.93035e-208	6.59568	0.189587	RAB27B	RAB27B, member RAS oncogene family	Members of the Rab protein family, including RAB27B, are prenylated, membrane-bound proteins involved in vesicular fusion and trafficking (Chen et al., 1997 [PubMed 9066979]).[supplied by OMIM, Nov 2010].	7.96504	6.56148	6.81379	5.04242	0.23039	0.194394	0.141661	0.191902
ENSG00000159167.12	7994.32	-1.79495	0.0581883	-30.8472	6.10769e-209	4.50765e-206	264.91	78.4297	STC1	stanniocalcin 1	This gene encodes a secreted, homodimeric glycoprotein that is expressed in a wide variety of tissues and may have autocrine or paracrine functions. The gene contains a 5' UTR rich in CAG trinucleotide repeats. The encoded protein contains 11 conserved cysteine residues and is phosphorylated by protein kinase C exclusively on its serine residues. The protein may play a role in the regulation of r…	298.812	258.962	277.6	224.267	81.6963	73.5816	81.6131	76.828
ENSG00000111057.11	2795.21	2.71778	0.0905289	30.0212	5.19298e-198	3.72611e-195	49.9567	338.877	KRT18	keratin 18	KRT18 encodes the type I intermediate filament chain keratin 18. Keratin 18, together with its filament partner keratin 8, are perhaps the most commonly found members of the intermediate filament gene family. They are expressed in single layer epithelial tissues of the body. Mutations in this gene have been linked to cryptogenic cirrhosis. Two transcript variants encoding the same protein have be…	43.6683	49.9336	49.1041	57.1209	329.022	316.167	367.904	342.414
ENSG00000112078.14	17264.4	1.48632	0.0503459	29.5223	1.49152e-191	1.04129e-188	51.451	148.46	KCTD20	potassium channel tetramerization domain containing 20	NA	52.4104	51.6863	52.3517	49.3555	164.245	141.067	139.989	148.538
ENSG00000148655.15	3539.25	-1.77585	0.060209	-29.4947	3.36678e-191	2.28862e-188	1.33373	0.401157	LRMDA	leucine rich melanocyte differentiation associated	This gene encodes a leucine-rich repeat protein. The encoded protein is thought to play a role in melanocyte differentiation. Mutations in this gene have been associated with autosomal recessive oculocutaneous albinism 7 (OCA7). Alternatively spliced transcript variants have been identified. [provided by RefSeq, Mar 2015].	1.4686	1.34421	1.35597	1.16616	0.444925	0.37906	0.439928	0.340712
ENSG00000263745.7	699.638	-3.46688	0.118094	-29.3569	1.94895e-189	1.29085e-186	0.58377	0.0541193	AP005230.1	NA	NA	0.693637	0.570715	0.636508	0.434218	0.0613683	0.0515898	0.0571128	0.0464062
ENSG00000197563.11	8597.43	-1.99016	0.0682415	-29.1635	5.63997e-187	3.64215e-184	13.397	3.47775	PIGN	phosphatidylinositol glycan anchor biosynthesis class N	This gene encodes a protein that is involved in glycosylphosphatidylinositol (GPI)-anchor biosynthesis. The GPI-anchor is a glycolipid found on many blood cells and serves to anchor proteins to the cell surface. This protein is expressed in the endoplasmic reticulum and transfers phosphoethanolamine (EtNP) to the first mannose of the GPI anchor. Two alternatively spliced variants, which encode an…	15.0721	13.4912	13.6935	11.3311	3.8594	3.09354	3.95912	2.99892
ENSG00000185483.12	11614.9	2.17114	0.0747775	29.0347	2.40192e-185	1.51327e-182	2.83114	13.2151	ROR1	receptor tyrosine kinase like orphan receptor 1	This gene encodes a receptor tyrosine kinase-like orphan receptor that modulates neurite growth in the central nervous system. The encoded protein is a glycosylated type I membrane protein that belongs to the ROR subfamily of cell surface receptors. It is a pseudokinase that lacks catalytic activity and may interact with the non-canonical Wnt signalling pathway. This gene is highly expressed duri…	2.60464	2.81815	2.84344	3.05834	14.538	12.1222	14.7507	11.4494
ENSG00000163131.11	788.149	-3.78561	0.130891	-28.9219	6.32617e-184	3.89074e-181	11.3893	0.844833	CTSS	cathepsin S	The preproprotein encoded by this gene, a member of the peptidase C1 family, is a lysosomal cysteine proteinase that participates in the degradation of antigenic proteins to peptides for presentation on MHC class II molecules. The mature protein cleaves the invariant chain of MHC class II molecules in endolysosomal compartments and enables the formation of antigen-MHC class II complexes and the p…	14.3741	11.3436	11.7271	8.11237	0.890511	0.814202	0.963877	0.71074
ENSG00000205740.2	648.82	-2.22387	0.0769026	-28.918	7.09812e-184	4.26399e-181	17.0705	3.76609	LOC107984285	uncharacterized LOC107984285	NA	18.7949	17.1953	17.4051	14.8867	4.08997	3.43031	4.00812	3.53597
ENSG00000230490.3	3344.45	-1.95231	0.0675325	-28.9091	9.17233e-184	5.38478e-181	4.54154	1.20889	AL139383.1	NA	NA	4.98733	4.60073	4.65415	3.92394	1.45739	1.1609	1.16587	1.05138
ENSG00000143248.13	16665.7	2.73194	0.094979	28.7636	6.12221e-182	3.51429e-179	5.66896	38.73	RGS5	regulator of G protein signaling 5	This gene encodes a member of the regulators of G protein signaling (RGS) family. The RGS proteins are signal transduction molecules which are involved in the regulation of heterotrimeric G proteins by acting as GTPase activators. This gene is a hypoxia-inducible factor-1 dependent, hypoxia-induced gene which is involved in the induction of endothelial apoptosis. This gene is also one of three ge…	5.24247	5.51102	6.41006	5.5123	43.8977	38.4041	31.5637	41.0545
ENSG00000064989.13	2353.69	-1.73403	0.0609019	-28.4725	2.56527e-178	1.44051e-175	9.3388	2.88764	CALCRL	calcitonin receptor like receptor	NA	10.1774	9.62473	9.6666	7.88649	3.24248	2.76708	2.81164	2.72934
ENSG00000128567.17	1613.42	-2.77196	0.097477	-28.4371	7.03348e-178	3.86557e-175	13.3636	2.00328	PODXL	podocalyxin like	This gene encodes a member of the sialomucin protein family. The encoded protein was originally identified as an important component of glomerular podocytes. Podocytes are highly differentiated epithelial cells with interdigitating foot processes covering the outer aspect of the glomerular basement membrane. Other biological activities of the encoded protein include: binding in a membrane protein…	16.6588	12.983	12.7012	11.1114	2.18833	2.13564	1.84554	1.84359
ENSG00000136244.12	13187.4	-1.95589	0.0691585	-28.2812	5.87857e-176	3.16353e-173	939.626	249.176	IL6	interleukin 6	This gene encodes a cytokine that functions in inflammation and the maturation of B cells. In addition, the encoded protein has been shown to be an endogenous pyrogen capable of inducing fever in people with autoimmune diseases or infections. The protein is primarily produced at sites of acute and chronic inflammation, where it is secreted into the serum and induces a transcriptional inflammatory…	963.672	906.265	1007.07	881.495	241.607	216.49	269.445	269.16
ENSG00000099998.18	1158.54	-2.08393	0.0737388	-28.261	1.04196e-175	5.49283e-173	20.181	4.89741	GGT5	gamma-glutamyltransferase 5	This gene is a member of the gamma-glutamyl transpeptidase gene family, and some reports indicate that it is capable of cleaving the gamma-glutamyl moiety of glutathione. The protein encoded by this gene is synthesized as a single, catalytically-inactive polypeptide, that is processed post-transcriptionally to form a heavy and light subunit, with the catalytic activity contained within the small …	22.0259	20.8359	19.5176	18.3448	4.57994	4.6087	5.64373	4.75725
ENSG00000107984.10	835.767	-2.12047	0.0754958	-28.0872	1.40368e-173	7.2517e-171	99.1946	23.5566	DKK1	dickkopf WNT signaling pathway inhibitor 1	This gene encodes a member of the dickkopf family of proteins. Members of this family are secreted proteins characterized by two cysteine-rich domains that mediate protein-protein interactions. The encoded protein binds to the LRP6 co-receptor and inhibits beta-catenin-dependent Wnt signaling. This gene plays a role in embryonic development and may be important in bone formation in adults. Elevat…	111.523	95.212	103.274	86.7692	25.5143	20.3034	25.2389	23.1698
ENSG00000185432.12	659.279	-2.32152	0.0827419	-28.0573	3.25152e-173	1.64686e-170	33.3574	6.83676	METTL7A	methyltransferase like 7A	NA	35.1398	34.6012	33.7963	29.8923	6.66475	7.52989	6.58103	6.57137
ENSG00000171724.3	1136.95	-2.95284	0.105376	-28.0219	8.80199e-173	4.37239e-170	2.89481	0.383038	VAT1L	vesicle amine transport 1 like	NA	3.44543	3.0975	2.80217	2.23413	0.437907	0.396135	0.332956	0.365152
ENSG00000058668.15	12659.6	1.03537	0.0371898	27.8402	1.41545e-170	6.89859e-168	19.4023	41.0112	ATP2B4	ATPase plasma membrane Ca2+ transporting 4	The protein encoded by this gene belongs to the family of P-type primary ion transport ATPases characterized by the formation of an aspartyl phosphate intermediate during the reaction cycle. These enzymes remove bivalent calcium ions from eukaryotic cells against very large concentration gradients and play a critical role in intracellular calcium homeostasis. The mammalian plasma membrane calcium…	19.8184	19.6157	19.6507	18.5244	43.5257	38.1001	44.217	38.202
ENSG00000235495.1	1726.37	-2.67096	0.0960294	-27.814	2.93899e-170	1.40587e-167	6.93641	1.11797	AC007422.1	NA	NA	8.33521	6.8763	7.02861	5.50551	1.19945	1.09154	1.29388	0.887028
ENSG00000287023.1	816.215	-2.28391	0.0824308	-27.7069	5.7597e-169	2.70507e-166	9.98828	2.1051	AC018978.1	NA	NA	10.9432	9.39278	10.9267	8.69044	2.3211	2.1788	1.99591	1.92458
ENSG00000135842.17	28337.4	1.39916	0.0505789	27.663	1.94819e-168	8.98636e-166	23.2216	63.1299	NIBAN1	niban apoptosis regulator 1	This gene encodes a member of the family with sequence similarity 129 protein family. This gene is highly expressed in several cancer cells and may serve as a prognostic marker for certain cancers. The encoded protein may play a role in regulating p53-mediated apoptosis. [provided by RefSeq, Sep 2016].	22.8968	23.7963	23.5722	22.6211	69.8755	59.3447	60.3507	62.9486
ENSG00000185736.16	1237.22	-8.58746	0.31133	-27.5831	1.77294e-167	8.03452e-165	1.21553	0.00323887	ADARB2	adenosine deaminase RNA specific B2 (inactive)	This gene encodes a member of the double-stranded RNA adenosine deaminase family of RNA-editing enzymes and may play a regulatory role in RNA editing. [provided by RefSeq, Jul 2008].	1.52462	1.11264	1.359	0.865834	0.00411618	0.00314985	0.00255251	0.00313694
ENSG00000251474.6	1698.76	-1.49201	0.0542927	-27.4808	2.97732e-166	1.32598e-163	41.1323	15.0605	RPL32P3	ribosomal protein L32 pseudogene 3	NA	44.9497	41.2136	41.8991	36.4668	16.4671	13.9946	16.0649	13.7152
ENSG00000197863.9	1286.73	-1.76062	0.0644453	-27.3197	2.47703e-164	1.08448e-161	16.3666	4.96922	ZNF790	zinc finger protein 790	NA	17.9612	16.5553	17.102	13.848	5.2447	4.69257	5.2723	4.66731
ENSG00000134070.5	840.689	-2.04076	0.074722	-27.3114	3.10415e-164	1.33639e-161	4.71153	1.17897	IRAK2	interleukin 1 receptor associated kinase 2	IRAK2 encodes the interleukin-1 receptor-associated kinase 2, one of two putative serine/threonine kinases that become associated with the interleukin-1 receptor (IL1R) upon stimulation. IRAK2 is reported to participate in the IL1-induced upregulation of NF-kappaB. [provided by RefSeq, Jul 2008].	5.30399	4.40426	4.88044	4.25742	1.22132	1.09689	1.30973	1.08794
ENSG00000135951.16	2015.8	-2.39657	0.0878219	-27.289	5.73206e-164	2.42729e-161	5.91524	1.15367	TSGA10	testis specific 10	NA	6.94643	5.78553	6.3483	4.58072	1.30135	1.08056	1.0917	1.14108
ENSG00000101115.13	335.29	-3.39081	0.124534	-27.228	3.02938e-163	1.26213e-160	8.32098	0.809447	SALL4	spalt like transcription factor 4	This gene encodes a zinc finger transcription factor thought to play a role in the development of abducens motor neurons. Defects in this gene are a cause of Duane-radial ray syndrome (DRRS). Alternative splicing results in multiple transcript variants encoding different isoforms. [provided by RefSeq, Dec 2015].	8.33322	8.27683	8.97886	7.69503	0.999305	0.936373	0.623227	0.678885
ENSG00000250748.6	2352.72	-4.82389	0.177937	-27.1101	7.49003e-162	3.07103e-159	7.1361	0.256605	LOC105369187	uncharacterized LOC105369187	NA	8.9486	6.71383	7.50938	5.37258	0.261064	0.292932	0.210152	0.262272
ENSG00000077157.22	7884.45	1.3415	0.0497236	26.9791	2.60071e-160	1.04967e-157	5.01331	13.1036	PPP1R12B	protein phosphatase 1 regulatory subunit 12B	Myosin phosphatase is a protein complex comprised of three subunits: a catalytic subunit (PP1c-delta, protein phosphatase 1, catalytic subunit delta), a large regulatory subunit (MYPT, myosin phosphatase target) and small regulatory subunit (sm-M20). Two isoforms of MYPT have been isolated--MYPT1 and MYPT2, the first of which is widely expressed, and the second of which may be specific to heart, …	5.11657	4.99842	5.21059	4.72766	15.1322	12.3352	12.548	12.399
ENSG00000139364.10	2245.7	-4.33293	0.160774	-26.9505	5.62321e-160	2.23467e-157	2.48154	0.126413	TMEM132B	transmembrane protein 132B	NA	3.19048	2.3685	2.53005	1.83711	0.140017	0.116622	0.145538	0.103473
ENSG00000255234.6	803.999	-2.09259	0.0778226	-26.8893	2.93206e-159	1.14755e-156	2.60685	0.62726	AP000446.1	NA	NA	2.83684	2.64903	2.73592	2.20562	0.713279	0.629306	0.636935	0.52952
ENSG00000260924.2	309.179	-3.84637	0.143873	-26.7345	1.86929e-157	7.20683e-155	109.981	7.89298	LINC01311	long intergenic non-protein coding RNA 1311	NA	117.445	104.982	124.309	93.1864	9.57483	6.28029	8.90627	6.81051
ENSG00000169715.15	791.47	-2.19286	0.0822034	-26.676	8.93984e-157	3.39596e-154	217.825	49.0903	MT1E	metallothionein 1E	NA	248.45	225.733	214.096	183.022	49.8001	44.6303	51.5062	50.4247
ENSG00000242265.5	2688.84	-1.5201	0.0569948	-26.6709	1.02324e-156	3.83062e-154	81.9095	29.3872	PEG10	paternally expressed 10	This is a paternally expressed imprinted gene that is thought to have been derived from the Ty3/Gypsy family of retrotransposons. It contains two overlapping open reading frames, RF1 and RF2, and expresses two proteins: a shorter, gag-like protein (with a CCHC-type zinc finger domain) from RF1; and a longer, gag/pol-like fusion protein (with an additional aspartic protease motif) from RF1/RF2 by …	90.3488	83.8656	82.5972	70.8264	32.7886	27.8648	28.5327	28.3627
ENSG00000152229.18	2052.09	-1.38221	0.0519446	-26.6093	5.30515e-156	1.95768e-153	9.16621	3.63007	PSTPIP2	proline-serine-threonine phosphatase interacting protein 2	NA	9.22414	9.35129	9.70841	8.38101	4.06035	3.21863	3.68055	3.56077
ENSG00000133392.18	5090.63	7.46154	0.281329	26.5225	5.33699e-155	1.94169e-152	0.102195	18.4442	MYH11	myosin heavy chain 11	The protein encoded by this gene is a smooth muscle myosin belonging to the myosin heavy chain family. The gene product is a subunit of a hexameric protein that consists of two heavy chain subunits and two pairs of non-identical light chain subunits. It functions as a major contractile protein, converting chemical energy into mechanical energy through the hydrolysis of ATP. The gene encoding a hu…	0.0896683	0.0966062	0.120586	0.101921	21.4757	20.8211	10.916	20.5638
ENSG00000204767.4	5395.13	-1.87749	0.0708153	-26.5125	6.94866e-155	2.49293e-152	19.5612	5.48952	INSYN2B	inhibitory synaptic factor family member 2B	NA	22.0701	19.2641	20.258	16.6528	6.06989	4.94258	6.29839	4.64724
ENSG00000248323.7	557.176	-2.44943	0.0926443	-26.4391	4.87453e-154	1.72485e-151	0.997766	0.187735	LUCAT1	lung cancer associated transcript 1	NA	1.10181	1.01555	1.0544	0.819299	0.209761	0.172771	0.211425	0.156983
ENSG00000179630.11	2042.49	1.63617	0.0620049	26.3877	1.89631e-153	6.6194e-151	18.5936	59.4557	LACC1	laccase domain containing 1	This gene encodes an oxidoreductase that promotes fatty-acid oxidation, with concomitant inflammasome activation, mitochondrial and NADPH-oxidase-dependent reactive oxygen species production, and bactericidal activity of macrophages. The encoded protein forms a complex with fatty acid synthase on peroxisomes and is thought to be modulated by peroxisome proliferator-activated receptor signaling ev…	17.8154	19.2641	19.2945	18.0003	61.4106	56.7701	58.4124	61.2297
ENSG00000163431.13	4894	1.78731	0.067864	26.3367	7.29206e-153	2.51148e-150	12.0102	42.7391	LMOD1	leiomodin 1	The leiomodin 1 protein has a putative membrane-spanning region and 2 types of tandemly repeated blocks. The transcript is expressed in all tissues tested, with the highest levels in thyroid, eye muscle, skeletal muscle, and ovary. Increased expression of leiomodin 1 may be linked to Graves' disease and thyroid-associated ophthalmopathy. [provided by RefSeq, Jul 2008].	11.4835	12.6859	11.9117	11.9598	48.8827	42.0618	39.1109	40.9008
ENSG00000173402.12	7537.93	1.07627	0.0409009	26.3141	1.32146e-152	4.49141e-150	19.856	43.1318	DAG1	dystroglycan 1	This gene encodes dystroglycan, a central component of dystrophin-glycoprotein complex that links the extracellular matrix and the cytoskeleton in the skeletal muscle. The encoded preproprotein undergoes O- and N-glycosylation, and proteolytic processing to generate alpha and beta subunits. Certain mutations in this gene are known to cause distinct forms of muscular dystrophy. Alternative splicin…	19.9744	19.893	20.1061	19.4506	45.4788	41.1639	44.1277	41.7567
ENSG00000127920.6	2623.59	-1.72232	0.0656003	-26.2548	6.30328e-152	2.11455e-149	160.748	50.1008	GNG11	G protein subunit gamma 11	This gene is a member of the guanine nucleotide-binding protein (G protein) gamma family and encodes a lipid-anchored, cell membrane protein. As a member of the heterotrimeric G protein complex, this protein plays a role in this transmembrane signaling system. This protein is also subject to carboxyl-terminal processing. Decreased expression of this gene is associated with splenic marginal zone l…	178.825	163.725	158.369	142.075	49.0884	45.6068	52.9057	52.8024
ENSG00000147573.17	904.355	-2.56343	0.0976855	-26.2417	8.89766e-152	2.94661e-149	8.7608	1.52253	TRIM55	tripartite motif containing 55	The protein encoded by this gene contains a RING zinc finger, a motif known to be involved in protein-protein interactions. This protein associates transiently with microtubules, myosin, and titin during muscle sarcomere assembly. It may act as a transient adaptor and plays a regulatory role in the assembly of sarcomeres. Four alternatively spliced transcript variants encoding distinct isoforms h…	10.3584	8.89582	8.65684	7.13212	1.86862	1.49933	1.34784	1.37435
ENSG00000220323.4	601.358	-2.47305	0.0943806	-26.203	2.45721e-151	8.03446e-149	77.5206	14.3454	H2BC19P	H2B clustered histone 19, pseudogene	NA	82.8431	74.3173	87.539	65.3829	15.5613	14.7258	12.9852	14.1094
ENSG00000110031.13	1077.84	-2.43755	0.0932978	-26.1266	1.82039e-150	5.8778e-148	9.75254	1.85735	LPXN	leupaxin	The product encoded by this gene is preferentially expressed in hematopoietic cells and belongs to the paxillin protein family. Similar to other members of this focal-adhesion-associated adaptor-protein family, it has four leucine-rich LD-motifs in the N-terminus and four LIM domains in the C-terminus. It may function in cell type-specific signaling by associating with PYK2, a member of focal adh…	11.6734	9.60795	9.89658	7.83227	2.22286	1.54147	1.89918	1.76591
ENSG00000158555.15	754.579	1.7972	0.068916	26.0782	6.44966e-150	2.0568e-147	1.01291	3.6265	GDPD5	glycerophosphodiester phosphodiesterase domain containing 5	Glycerophosphodiester phosphodiesterases (GDPDs; EC 3.1.4.46), such as GDPD5, are involved in glycerol metabolism (Lang et al., 2008 [PubMed 17578682]).[supplied by OMIM, Jan 2010].	0.999647	0.967961	1.02409	1.05993	4.0252	3.35737	3.67425	3.44919
ENSG00000101680.15	3911.31	-1.53306	0.0588132	-26.0666	8.73386e-150	2.75127e-147	9.07015	3.22644	LAMA1	laminin subunit alpha 1	This gene encodes one of the alpha 1 subunits of laminin. The laminins are a family of extracellular matrix glycoproteins that have a heterotrimeric structure consisting of an alpha, beta and gamma chain. These proteins make up a major component of the basement membrane and have been implicated in a wide variety of biological processes including cell adhesion, differentiation, migration, signalin…	9.87598	9.06381	9.50417	7.83665	3.29081	2.88516	3.60948	3.12031
ENSG00000124762.14	17858.8	1.20018	0.0460723	26.0499	1.34806e-149	4.19538e-147	272.872	645.361	CDKN1A	cyclin dependent kinase inhibitor 1A	This gene encodes a potent cyclin-dependent kinase inhibitor. The encoded protein binds to and inhibits the activity of cyclin-cyclin-dependent kinase2 or -cyclin-dependent kinase4 complexes, and thus functions as a regulator of cell cycle progression at G1. The expression of this gene is tightly controlled by the tumor suppressor protein p53, through which this protein mediates the p53-dependent…	288.609	278.531	260.181	264.167	676.01	622.493	650.563	632.376
ENSG00000286533.1	979.349	-1.91458	0.0736932	-25.9805	8.22802e-149	2.53022e-146	2.18789	0.598732	AL078604.4	NA	NA	2.0937	2.18662	2.44873	2.02251	0.64177	0.536578	0.667709	0.54887
ENSG00000286608.1	1186.09	-1.7143	0.0661336	-25.9217	3.78864e-148	1.15135e-145	7.71142	2.42199	AC010201.3	NA	NA	8.32503	8.13257	7.65232	6.73575	2.67048	2.16032	2.7026	2.15457
ENSG00000285424.1	367.272	-3.68156	0.143465	-25.6618	3.12334e-145	9.38128e-143	0.673066	0.0534514	AL162718.1	NA	NA	0.807186	0.615917	0.738664	0.530498	0.058903	0.058744	0.0533162	0.0428423
ENSG00000197361.8	332.857	4.19864	0.164595	25.5089	1.57238e-143	4.66852e-141	1.85362	34.9715	FBXL22	F-box and leucine rich repeat protein 22	This gene encodes a member of the F-box protein family. This F-box protein interacts with S-phase kinase-associated protein 1A and cullin in order to form SCF complexes which function as ubiquitin ligases.[provided by RefSeq, Sep 2010].	1.86007	1.78989	2.01545	1.74908	38.4437	36.0546	27.7201	37.6675
ENSG00000229689.3	529.68	-2.25443	0.0886758	-25.4232	1.39592e-142	4.09749e-140	34.0689	7.38109	AC009237.3	NA	NA	37.1663	34.3513	35.0422	29.7159	8.28681	5.89065	8.62709	6.71981
ENSG00000146592.17	1288.77	-2.15893	0.0850653	-25.3797	4.22946e-142	1.22754e-139	1.1002	0.252891	CREB5	cAMP responsive element binding protein 5	The product of this gene belongs to the CRE (cAMP response element)-binding protein family. Members of this family contain zinc-finger and bZIP DNA-binding domains. The encoded protein specifically binds to CRE as a homodimer or a heterodimer with c-Jun or CRE-BP1, and functions as a CRE-dependent trans-activator. Alternatively spliced transcript variants encoding different isoforms have been ide…	1.28272	1.0551	1.13452	0.928452	0.293949	0.25899	0.250376	0.20825
ENSG00000211448.13	446.575	-3.2251	0.127208	-25.3529	8.34635e-142	2.3955e-139	1.16783	0.127858	DIO2	iodothyronine deiodinase 2	The protein encoded by this gene belongs to the iodothyronine deiodinase family. It catalyzes the conversion of prohormone thyroxine (3,5,3',5'-tetraiodothyronine, T4) to the bioactive thyroid hormone (3,5,3'-triiodothyronine, T3) by outer ring 5'-deiodination. This gene is widely expressed, including in thyroid and brain. It is thought to be responsible for the 'local' production of T3, and thus…	1.3948	1.06085	1.28693	0.928752	0.143945	0.136489	0.112753	0.118246
ENSG00000262655.4	2971.58	-1.30404	0.051751	-25.1985	4.16448e-140	1.18212e-137	3.80258	1.58648	SPON1	spondin 1	NA	3.91507	3.93669	4.04069	3.31786	1.69315	1.45517	1.72112	1.47649
ENSG00000241749.4	923.843	-2.33618	0.0929814	-25.1252	2.63746e-139	7.40524e-137	6.15441	1.25558	RPSAP52	ribosomal protein SA pseudogene 52	NA	7.00895	5.88728	6.86038	4.86103	1.44585	1.09271	1.34748	1.13628
ENSG00000188517.16	361.143	-3.25026	0.129422	-25.1136	3.53584e-139	9.8209e-137	0.364002	0.039279	COL25A1	collagen type XXV alpha 1 chain	This gene encodes a brain-specific membrane associated collagen. A product of proteolytic processing of the encoded protein, CLAC (collagenous Alzheimer amyloid plaque component), binds to amyloid beta-peptides found in Alzheimer amyloid plaques but CLAC inhibits rather than facilitates amyloid fibril elongation (PMID: 16300410). A study of over-expression of this collagen in mice, however, found…	0.437608	0.375614	0.346259	0.296526	0.0466763	0.0392902	0.0341548	0.0369948
ENSG00000117632.23	884.485	-1.99092	0.079805	-24.9473	2.2861e-137	6.28215e-135	17.0215	4.4164	STMN1	stathmin 1	This gene belongs to the stathmin family of genes. It encodes a ubiquitous cytosolic phosphoprotein proposed to function as an intracellular relay integrating regulatory signals of the cellular environment. The encoded protein is involved in the regulation of the microtubule filament system by destabilizing microtubules. It prevents assembly and promotes disassembly of microtubules. Multiple tran…	19.9844	16.9214	16.2602	14.9198	4.83963	3.84574	4.78928	4.19096
ENSG00000176593.8	526.275	-2.28723	0.0917966	-24.9163	4.95705e-137	1.34785e-134	26.1629	5.50802	LOC100128398	uncharacterized LOC100128398	NA	30.6974	25.5746	25.0834	23.296	6.00243	5.46933	5.42546	5.13488
ENSG00000283196.2	1327.28	-1.51623	0.0609244	-24.887	1.02868e-136	2.7679e-134	12.6203	4.54709	LSP1P5	LSP1 pseudogene 5	NA	13.555	12.6369	13.4433	10.8462	5.02948	4.1277	4.80313	4.22806
ENSG00000143786.8	4720.47	-2.36952	0.09532	-24.8586	2.08798e-136	5.56027e-134	7.11209	1.42141	CNIH3	cornichon family AMPA receptor auxiliary protein 3	NA	8.03224	6.99329	7.52805	5.89478	1.56986	1.22624	1.7773	1.11222
ENSG00000134294.14	36019	1.22493	0.0494335	24.7794	1.49406e-135	3.93807e-133	405.231	976.996	SLC38A2	solute carrier family 38 member 2	NA	399.724	413.013	407.912	400.272	1006.28	879.546	1053.12	969.039
ENSG00000118503.15	4462.32	-1.90633	0.0769857	-24.7622	2.2919e-135	5.98e-133	119.954	32.8804	TNFAIP3	TNF alpha induced protein 3	This gene was identified as a gene whose expression is rapidly induced by the tumor necrosis factor (TNF). The protein encoded by this gene is a zinc finger protein and ubiqitin-editing enzyme, and has been shown to inhibit NF-kappa B activation as well as TNF-mediated apoptosis. The encoded protein, which has both ubiquitin ligase and deubiquitinase activities, is involved in the cytokine-mediat…	125.912	120.189	120.754	112.962	33.4095	30.2363	30.1285	37.7473
ENSG00000127329.15	9413.04	-1.5689	0.0639641	-24.5278	7.46928e-133	1.92939e-130	31.7677	11.014	PTPRB	protein tyrosine phosphatase receptor type B	The protein encoded by this gene is a member of the protein tyrosine phosphatase (PTP) family. PTPs are known to be signaling molecules that regulate a variety of cellular processes including cell growth, differentiation, mitotic cycle, and oncogenic transformation. This PTP contains an extracellular domain, a single transmembrane segment and one intracytoplasmic catalytic domain, thus belongs to…	33.8405	32.6236	31.274	29.3327	12.4733	10.8506	9.80706	10.925
ENSG00000102024.18	23747	0.879562	0.0358958	24.5032	1.36571e-132	3.49283e-130	51.1146	96.9103	PLS3	plastin 3	Plastins are a family of actin-binding proteins that are conserved throughout eukaryote evolution and expressed in most tissues of higher eukaryotes. In humans, two ubiquitous plastin isoforms (L and T) have been identified. Plastin 1 (otherwise known as Fimbrin) is a third distinct plastin isoform which is specifically expressed at high levels in the small intestine. The L isoform is expressed o…	51.8509	52.0901	52.2	48.3175	101.872	89.0563	102.164	94.5493
ENSG00000247373.3	393.531	-2.43555	0.0994438	-24.4917	1.80993e-132	4.58357e-130	19.7988	3.74614	TMED2-DT	TMED2 divergent transcript	NA	22.3593	19.6676	19.6523	17.516	4.31192	3.82567	3.87521	2.97179
ENSG00000286863.1	1859.56	-1.76393	0.0723208	-24.3904	2.16264e-131	5.42362e-129	1.67872	0.508098	AL513166.1	NA	NA	1.84579	1.61117	1.85994	1.39796	0.572683	0.49763	0.505007	0.457074
ENSG00000286215.1	1207.15	-1.88624	0.0774296	-24.3607	4.46811e-131	1.10977e-128	0.574549	0.16025	AL356534.1	NA	NA	0.646377	0.54707	0.620831	0.483917	0.18162	0.13971	0.177056	0.142616
ENSG00000118473.22	5249.97	-2.26177	0.0930846	-24.298	2.05793e-130	5.0627e-128	10.9759	2.3463	SGIP1	SH3GL interacting endocytic adaptor 1	SGIP1 functions as an endocytic protein that affects signaling by receptors in neuronal systems involved in energy homeostasis via its interaction with endophilins (see SH3GL3; MIM 603362) (Trevaskis et al., 2005 [PubMed 15919751] and Uezu et al., 2007 [PubMed 17626015]).[supplied by OMIM, Mar 2008].	12.6475	10.5129	11.7354	9.00781	2.73342	2.47966	1.98184	2.19027
ENSG00000178031.17	4103.47	1.2657	0.0521167	24.2858	2.77034e-130	6.75101e-128	0.658077	1.63459	ADAMTSL1	ADAMTS like 1	This gene encodes a secreted protein and member of the ADAMTS (a disintegrin and metalloproteinase with thrombospondin motif) family. This protein lacks the metalloproteinase and disintegrin-like domains, which are typical of the ADAMTS family, but contains other ADAMTS domains, including the thrombospondin type 1 motif. This protein may have important functions in the extracellular matrix. Alter…	0.660683	0.669935	0.67202	0.629668	1.83095	1.50238	1.77764	1.42739
ENSG00000065534.19	35748.8	2.00295	0.0825402	24.2663	4.44655e-130	1.07345e-127	14.2431	58.7654	MYLK	myosin light chain kinase	This gene, a muscle member of the immunoglobulin gene superfamily, encodes myosin light chain kinase which is a calcium/calmodulin dependent enzyme. This kinase phosphorylates myosin regulatory light chains to facilitate myosin interaction with actin filaments to produce contractile activity. This gene encodes both smooth muscle and nonmuscle isoforms. In addition, using a separate promoter in an…	13.3182	14.6841	14.6349	14.3352	65.4442	58.1279	49.9933	61.4963
ENSG00000249867.6	1774.13	-1.57808	0.0650718	-24.2513	6.40247e-130	1.53132e-127	2.01759	0.696567	LINC02742	long intergenic non-protein coding RNA 2742	NA	2.20332	1.97592	2.0298	1.86133	0.819187	0.659278	0.734512	0.573289
ENSG00000152990.14	5796.73	-0.967595	0.039977	-24.2038	2.02848e-129	4.80713e-127	12.3116	6.48481	ADGRA3	adhesion G protein-coupled receptor A3	This gene encodes a member of the G protein-coupled receptor superfamily. This membrane protein may play a role in tumor angiogenesis through its interaction with the human homolog of the Drosophila disc large tumor suppressor gene. This gene is mapped to a candidate region of chromosome 4 which may be associated with bipolar disorder and schizophrenia. [provided by RefSeq, Oct 2012].	13.0451	12.2785	12.8255	11.0973	6.92978	6.04574	6.89403	6.06969
ENSG00000081041.9	553.769	-2.59062	0.107122	-24.1838	3.29826e-129	7.74521e-127	120.418	20.7263	CXCL2	C-X-C motif chemokine ligand 2	This antimicrobial gene is part of a chemokine superfamily that encodes secreted proteins involved in immunoregulatory and inflammatory processes. The superfamily is divided into four subfamilies based on the arrangement of the N-terminal cysteine residues of the mature peptide. This chemokine, a member of the CXC subfamily, is expressed at sites of inflammation and may suppress hematopoietic pro…	126.603	109.769	120.447	124.853	18.3075	16.829	24.7938	22.9751
ENSG00000124766.7	3107.39	-0.986035	0.0408148	-24.1588	6.04019e-129	1.40562e-126	232.563	120.972	SOX4	SRY-box transcription factor 4	This intronless gene encodes a member of the SOX (SRY-related HMG-box) family of transcription factors involved in the regulation of embryonic development and in the determination of the cell fate. The encoded protein may act as a transcriptional regulator after forming a protein complex with other proteins, such as syndecan binding protein (syntenin). The protein may function in the apoptosis pa…	243.636	237.771	231.857	216.989	128.64	113.176	124.699	117.374
ENSG00000141052.18	5225.48	6.08409	0.252014	24.1419	9.09062e-129	2.09661e-126	0.404883	28.0005	MYOCD	myocardin	This gene encodes a nuclear protein, which is expressed in heart, aorta, and in smooth muscle cell-containing tissues. It functions as a transcriptional co-activator of serum response factor (SRF) and modulates expression of cardiac and smooth muscle-specific SRF-target genes, and thus may play a crucial role in cardiogenesis and differentiation of the smooth muscle cell lineage. Alternatively sp…	0.406389	0.448799	0.457087	0.307257	31.4421	32.5782	17.599	30.3828
ENSG00000197208.6	1039.98	-1.39467	0.0577721	-24.1409	9.29402e-129	2.12455e-126	8.30437	3.25646	SLC22A4	solute carrier family 22 member 4	Polyspecific organic cation transporters in the liver, kidney, intestine, and other organs are critical for elimination of many endogenous small organic cations as well as a wide array of drugs and environmental toxins. The encoded protein is an organic cation transporter and plasma integral membrane protein containing eleven putative transmembrane domains as well as a nucleotide-binding site mot…	8.77525	8.27107	8.57601	7.59515	3.71612	2.98166	3.3425	2.98557
ENSG00000128872.10	380.747	2.20669	0.0918837	24.0161	1.88731e-127	4.27641e-125	0.574266	2.73002	TMOD2	tropomodulin 2	This gene encodes a neuronal-specific member of the tropomodulin family of actin-regulatory proteins. The encoded protein caps the pointed end of actin filaments preventing both elongation and depolymerization. The capping activity of this protein is dependent on its association with tropomyosin. Alternatively spliced transcript variants encoding different isoforms have been described. [provided …	0.564428	0.586622	0.565706	0.580308	2.89724	2.40536	2.88785	2.72963
ENSG00000182463.16	702.941	-2.81618	0.117535	-23.9603	7.2253e-127	1.62293e-124	0.648936	0.0949217	TSHZ2	teashirt zinc finger homeobox 2	This gene is a member of the teashirt C2H2-type zinc-finger protein family of transcription factors. This gene encodes a protein with five C2H2-type zinc fingers, a homeobox DNA-binding domain and a coiled-coil domain. This nuclear protein is predicted to act as a transcriptional repressor. This gene is thought to play a role in the development and progression of breast and other types of cancer.…	0.780021	0.641738	0.694679	0.479306	0.110232	0.0771234	0.111011	0.0813196
ENSG00000243742.5	580.054	-2.29485	0.0958092	-23.9523	8.73916e-127	1.94605e-124	10.8471	2.27819	RPLP0P2	ribosomal protein lateral stalk subunit P0 pseudogene 2	NA	12.782	10.3636	11.2361	9.00656	2.29045	2.09605	2.3077	2.41858
ENSG00000250337.7	871.889	-2.62624	0.109797	-23.919	1.94466e-126	4.29337e-124	1.48019	0.246261	PURPL	p53 upregulated regulator of p53 levels	NA	1.79958	1.3683	1.5777	1.17517	0.31169	0.240096	0.229381	0.203875
ENSG00000173641.17	4389.89	1.67433	0.0703319	23.8062	2.88106e-125	6.30683e-123	102.966	338.409	HSPB7	heat shock protein family B (small) member 7	This gene encodes a small heat shock family B member that can heterodimerize with similar heat shock proteins. Defects in this gene are associated with advanced heart failure. In addition, the encoded protein may be a tumor suppressor in the p53 pathway, with defects in this gene being associated with renal cell carcinoma. [provided by RefSeq, Mar 2017].	98.3687	103.856	103.423	106.214	368.497	340.519	309.878	334.74
ENSG00000175832.13	354.605	-2.3594	0.0991234	-23.8026	3.13916e-125	6.81409e-123	3.15025	0.630606	ETV4	ETS variant transcription factor 4	NA	3.44133	3.10534	3.3222	2.73212	0.668039	0.608581	0.695961	0.549841
ENSG00000116729.14	13050.4	-1.15333	0.0484991	-23.7805	5.31144e-125	1.14333e-122	36.7263	16.9976	WLS	Wnt ligand secretion mediator	NA	39.7876	36.9746	38.0866	32.0564	19.185	15.994	16.7136	16.0977
ENSG00000261115.6	1209.69	-1.48442	0.0624683	-23.7628	8.10968e-125	1.73125e-122	1.20247	0.443218	TMEM178B	transmembrane protein 178B	NA	1.16365	1.24474	1.24194	1.15954	0.51077	0.411333	0.458917	0.391852
ENSG00000235385.2	375.844	-6.17446	0.260151	-23.7342	1.60147e-124	3.39078e-122	5.46619	0.0785527	LINC02154	long intergenic non-protein coding RNA 2154	NA	6.84118	4.79164	6.22062	4.01132	0.100178	0.0606538	0.068812	0.0845673
ENSG00000130513.6	3102.9	-2.05871	0.0868476	-23.7049	3.20867e-124	6.73848e-122	95.307	23.4554	GDF15	growth differentiation factor 15	This gene encodes a secreted ligand of the TGF-beta (transforming growth factor-beta) superfamily of proteins. Ligands of this family bind various TGF-beta receptors leading to recruitment and activation of SMAD family transcription factors that regulate gene expression. The encoded preproprotein is proteolytically processed to generate each subunit of the disulfide-linked homodimer. The protein …	119.556	93.2907	89.2639	79.1177	23.7043	22.4059	24.014	23.6974
ENSG00000172935.9	856.199	1.7067	0.0720456	23.6892	4.65693e-124	9.70106e-122	12.2432	41.1148	MRGPRF	MAS related GPR family member F	NA	12.6865	12.0076	11.8323	12.4462	44.3524	39.5459	38.9148	41.6463
ENSG00000136848.17	2323.05	1.14018	0.0482478	23.6317	1.8197e-123	3.76038e-121	1.81869	4.13505	DAB2IP	DAB2 interacting protein	DAB2IP is a Ras (MIM 190020) GTPase-activating protein (GAP) that acts as a tumor suppressor. The DAB2IP gene is inactivated by methylation in prostate and breast cancers (Yano et al., 2005 [PubMed 15386433]).[supplied by OMIM, May 2010].	1.7885	1.79954	1.90138	1.78535	4.48709	3.77998	4.3172	3.95593
ENSG00000237596.7	2859.67	-4.51189	0.191084	-23.6121	2.89162e-123	5.92804e-121	6.46581	0.288697	LOC644135	uncharacterized LOC644135	NA	8.6995	6.04408	6.40234	4.71731	0.304495	0.327752	0.251967	0.270575
ENSG00000137393.10	400.453	-2.20051	0.0933636	-23.5692	7.97055e-123	1.62116e-120	2.21442	0.496614	RNF144B	ring finger protein 144B	NA	2.33717	2.08039	2.43984	2.00028	0.526835	0.460747	0.533243	0.465633
ENSG00000115652.15	3054.89	-1.37132	0.0583351	-23.5076	3.41028e-122	6.8821e-120	11.9512	4.76683	UXS1	UDP-glucuronate decarboxylase 1	This gene encodes an enzyme found in the perinuclear Golgi which catalyzes the synthesis of UDP-xylose used in glycosaminoglycan (GAG) synthesis on proteoglycans. The GAG chains are covalently attached to proteoglycans which participate in signaling pathways during development. Multiple transcript variants encoding different isoforms have been found for this gene. [provided by RefSeq, Dec 2014].	11.8514	12.5972	11.9601	11.396	4.98889	4.14591	4.93858	4.99397
ENSG00000237013.1	468.866	-2.70743	0.115315	-23.4785	6.76951e-122	1.35553e-119	7.58285	1.19193	LINC01812	long intergenic non-protein coding RNA 1812	NA	8.74558	7.43596	8.02219	6.12767	1.06471	1.102	1.54097	1.06005
ENSG00000163735.7	252.689	-3.50912	0.149742	-23.4345	1.9036e-121	3.78245e-119	41.9829	3.86785	CXCL5	C-X-C motif chemokine ligand 5	This gene encodes a protein that is a member of the CXC subfamily of chemokines. Chemokines, which recruit and activate leukocytes, are classified by function (inflammatory or homeostatic) or by structure. This protein is proposed to bind the G-protein coupled receptor chemokine (C-X-C motif) receptor 2 to recruit neutrophils, to promote angiogenesis and to remodel connective tissues. This protei…	45.6121	45.3421	41.6902	35.2871	3.51283	2.40792	4.80418	4.74648
ENSG00000249592.6	3575.38	-1.11963	0.0477988	-23.4238	2.44437e-121	4.81989e-119	62.0638	29.4596	LOC100129917	uncharacterized LOC100129917	NA	67.415	60.827	63.593	56.4203	32.9526	26.6889	31.3879	26.809
ENSG00000196535.16	2049.43	1.11241	0.0475142	23.4121	3.21857e-121	6.2984e-119	3.25328	7.24674	MYO18A	myosin XVIIIA	The protein encoded by this gene can bind GOLPH3, linking the Golgi to the cytoskeleton and influencing Golgi membrane trafficking. The encoded protein is also part of a complex that assembles lamellar actomyosin bundles and may be required for cell migration. [provided by RefSeq, Oct 2016].	3.3117	3.34545	3.21753	3.13845	7.91493	6.89437	7.54954	6.62813
ENSG00000198796.7	6630.42	1.22637	0.0524309	23.3902	5.38007e-121	1.04491e-118	7.35465	17.7729	ALPK2	alpha kinase 2	NA	7.23116	7.48418	7.35095	7.3523	18.7729	15.9286	19.6824	16.7076
ENSG00000102763.18	10198.7	-0.828012	0.0354438	-23.3613	1.0586e-120	2.04066e-118	9.07802	5.27067	VWA8	von Willebrand factor A domain containing 8	NA	9.52573	9.09284	9.33054	8.36297	5.86301	4.9466	5.35516	4.91791
ENSG00000163376.11	1105.64	-1.71324	0.0734128	-23.337	1.86622e-120	3.57084e-118	36.0663	11.3167	KBTBD8	kelch repeat and BTB domain containing 8	NA	41.4436	35.1614	36.5614	31.0988	12.1516	10.8226	10.7712	11.5214
ENSG00000166348.18	2587.79	-1.25427	0.054045	-23.2079	3.79199e-119	7.20228e-117	7.78412	3.36691	USP54	ubiquitin specific peptidase 54	NA	7.62391	7.9326	8.24451	7.33544	3.87193	3.12121	3.28046	3.19405
ENSG00000272455.1	274.245	-2.89834	0.124908	-23.2038	4.16475e-119	7.85252e-117	87.0798	12.1181	MRPL20-DT	MRPL20 divergent transcript	NA	100.144	78.9977	88.7304	80.4469	13.2482	10.4276	11.6424	13.1542
ENSG00000149948.14	6175.29	-1.70277	0.0735494	-23.1514	1.40604e-118	2.63185e-116	18.3184	5.80165	HMGA2	high mobility group AT-hook 2	This gene encodes a protein that belongs to the non-histone chromosomal high mobility group (HMG) protein family. HMG proteins function as architectural factors and are essential components of the enhancesome. This protein contains structural DNA-binding domains and may act as a transcriptional regulating factor. Identification of the deletion, amplification, and rearrangement of this gene that a…	20.9131	17.6023	19.4115	15.3468	6.422	5.15252	6.62388	5.0082
ENSG00000138496.16	1032.17	1.8545	0.0804798	23.043	1.728e-117	3.21123e-115	3.34446	12.4094	PARP9	poly(ADP-ribose) polymerase family member 9	NA	3.21657	3.63544	3.40122	3.12463	12.6372	12.8332	11.5866	12.5806
ENSG00000286811.1	5023.53	-2.17547	0.0947356	-22.9636	1.07769e-116	1.98841e-114	54.122	12.3424	AL353138.1	NA	NA	64.2159	51.3137	59.0614	41.8969	14.3894	11.2597	13.7305	9.99022
ENSG00000216775.3	755.51	-1.72846	0.075288	-22.9579	1.22824e-116	2.25012e-114	66.4886	20.6195	LOC730101	uncharacterized LOC730101	NA	74.0942	65.8117	65.3152	60.7333	21.9642	21.1561	19.1058	20.2518
ENSG00000112096.19	27328.6	-1.8866	0.0822937	-22.9252	2.60691e-116	4.74219e-114	126.113	35.1337	SOD2	superoxide dismutase 2	This gene is a member of the iron/manganese superoxide dismutase family. It encodes a mitochondrial protein that forms a homotetramer and binds one manganese ion per subunit. This protein binds to the superoxide byproducts of oxidative phosphorylation and converts them to hydrogen peroxide and diatomic oxygen. Mutations in this gene have been associated with idiopathic cardiomyopathy (IDC), prema…	122.29	129.836	131.616	120.71	33.7646	28.6633	39.2261	38.881
ENSG00000143429.10	969.922	-1.69287	0.0738766	-22.9148	3.30725e-116	5.97409e-114	9.51416	3.02575	LSP1P5	LSP1 pseudogene 5	NA	10.235	9.56886	10.414	7.83874	3.25184	2.9028	3.20639	2.74195
ENSG00000168273.8	909.483	-1.74199	0.0760218	-22.9144	3.3423e-116	5.99549e-114	8.50914	2.61717	SMIM4	small integral membrane protein 4	NA	9.78551	8.09666	8.91693	7.23745	2.84259	2.50272	2.60537	2.518
ENSG00000057019.16	18243.4	-1.23428	0.05419	-22.777	7.76037e-115	1.38247e-112	66.5228	29.0616	DCBLD2	discoidin, CUB and LCCL domain containing 2	NA	74.4656	65.482	68.8271	57.3166	31.8428	27.5194	28.4354	28.4487
ENSG00000177606.7	1583.34	-1.37653	0.0604454	-22.7731	8.46728e-115	1.49807e-112	192.372	76.4347	JUN	Jun proto-oncogene, AP-1 transcription factor subunit	This gene is the putative transforming gene of avian sarcoma virus 17. It encodes a protein which is highly similar to the viral protein, and which interacts directly with specific target DNA sequences to regulate gene expression. This gene is intronless and is mapped to 1p32-p31, a chromosomal region involved in both translocations and deletions in human malignancies. [provided by RefSeq, Jul 20…	207.754	188.166	191.385	182.182	76.8174	67.4907	82.9784	78.4524
ENSG00000189283.10	1810.28	-1.97312	0.0866621	-22.768	9.52333e-115	1.67345e-112	0.528145	0.138217	FHIT	fragile histidine triad diadenosine triphosphatase	The protein encoded by this gene is a P1-P3-bis(5'-adenosyl) triphosphate hydrolase involved in purine metabolism. This gene encompasses the common fragile site FRA3B on chromosome 3, where carcinogen-induced damage can lead to translocations and aberrant transcripts. In fact, aberrant transcripts from this gene have been found in about half of all esophageal, stomach, and colon carcinomas. The e…	0.616913	0.543246	0.533349	0.419071	0.155601	0.135579	0.149062	0.112625
ENSG00000169432.18	4492.11	1.47335	0.0647624	22.7501	1.43161e-114	2.49864e-112	3.60208	10.314	SCN9A	sodium voltage-gated channel alpha subunit 9	This gene encodes a voltage-gated sodium channel which plays a significant role in nociception signaling. Mutations in this gene have been associated with primary erythermalgia, channelopathy-associated insensitivity to pain, and paroxysmal extreme pain disorder. [provided by RefSeq, Aug 2009].	3.49987	3.57209	3.68815	3.64821	11.7582	10.1298	9.51682	9.85115
ENSG00000172403.11	7224.17	1.71247	0.075421	22.7054	3.95969e-114	6.86461e-112	4.3964	14.8298	SYNPO2	synaptopodin 2	NA	4.43695	4.44043	4.48466	4.22355	17.1555	14.9112	12.652	14.6007
ENSG00000143632.14	4747.77	10.498	0.462396	22.7034	4.14199e-114	7.13278e-112	0.624253	929.861	ACTA1	actin alpha 1, skeletal muscle	The product encoded by this gene belongs to the actin family of proteins, which are highly conserved proteins that play a role in cell motility, structure and integrity. Alpha, beta and gamma actin isoforms have been identified, with alpha actins being a major constituent of the contractile apparatus, while beta and gamma actins are involved in the regulation of cell motility. This actin is an al…	0.508959	0.385868	1.08371	0.518471	1049.95	1116.45	504.541	1048.5
ENSG00000152601.17	36987.4	0.936666	0.0414934	22.5738	7.83375e-113	1.34009e-110	31.3639	61.9518	MBNL1	muscleblind like splicing regulator 1	This gene encodes a member of the muscleblind protein family which was initially described in Drosophila melanogaster. The encoded protein is a C3H-type zinc finger protein that modulates alternative splicing of pre-mRNAs. Muscleblind proteins bind specifically to expanded dsCUG RNA but not to normal size CUG repeats and may thereby play a role in the pathophysiology of myotonic dystrophy. Mice l…	31.8902	31.306	33.0667	29.1926	70.1759	58.1665	63.368	56.0968
ENSG00000176641.11	4896.69	-1.0262	0.0454705	-22.5684	8.85294e-113	1.50448e-110	20.9112	10.5958	RNF152	ring finger protein 152	NA	21.7231	21.5191	21.3233	19.0792	11.6995	9.46255	11.5516	9.66962
ENSG00000110092.4	8381.3	-1.03741	0.0459997	-22.5526	1.26644e-112	2.13813e-110	232.193	116.311	CCND1	cyclin D1	The protein encoded by this gene belongs to the highly conserved cyclin family, whose members are characterized by a dramatic periodicity in protein abundance throughout the cell cycle. Cyclins function as regulators of CDK kinases. Different cyclins exhibit distinct expression and degradation patterns which contribute to the temporal coordination of each mitotic event. This cyclin forms a comple…	254.873	230.461	229.842	213.598	121.603	113.522	117.175	112.944
ENSG00000206052.11	2048.26	-1.21057	0.0538085	-22.4978	4.3583e-112	7.31034e-110	1.752	0.780642	DOK6	docking protein 6	DOK6 is a member of the DOK (see DOK1; MIM 602919) family of intracellular adaptors that play a role in the RET (MIM 164761) signaling cascade (Crowder et al., 2004 [PubMed 15286081]).[supplied by OMIM, Mar 2008].	1.84515	1.71321	1.86426	1.58536	0.89521	0.719356	0.811646	0.696355
ENSG00000106617.15	2479.54	1.12081	0.0498477	22.4846	5.87376e-112	9.78872e-110	1.3332	2.98887	PRKAG2	protein kinase AMP-activated non-catalytic subunit gamma 2	AMP-activated protein kinase (AMPK) is a heterotrimeric protein composed of a catalytic alpha subunit, a noncatalytic beta subunit, and a noncatalytic regulatory gamma subunit. Various forms of each of these subunits exist, encoded by different genes. AMPK is an important energy-sensing enzyme that monitors cellular energy status and functions by inactivating key enzymes involved in regulating de…	1.31681	1.33112	1.36375	1.32114	3.28917	2.80353	2.96234	2.90044
ENSG00000022267.19	4934.66	1.31869	0.058829	22.4156	2.77223e-111	4.59034e-109	11.9708	30.7456	FHL1	four and a half LIM domains 1	This gene encodes a member of the four-and-a-half-LIM-only protein family. Family members contain two highly conserved, tandemly arranged, zinc finger domains with four highly conserved cysteines binding a zinc atom in each zinc finger. Expression of these family members occurs in a cell- and tissue-specific mode and these proteins are involved in many cellular processes. Mutations in this gene h…	12.1613	12.2121	12.0765	11.4335	34.2326	29.0962	28.3212	31.3322
ENSG00000183160.9	1263.65	1.74976	0.0780623	22.415	2.81294e-111	4.6281e-109	18.7297	64.956	TMEM119	transmembrane protein 119	NA	18.1214	18.7879	17.4996	20.5099	66.0541	59.524	73.3715	60.8746
ENSG00000233937.7	1317.59	-1.64279	0.0736117	-22.317	2.52905e-110	4.13467e-108	21.3898	7.05023	CTC-338M12.4	uncharacterized LOC101928649	NA	24.3218	20.6533	22.743	17.8413	8.13247	6.6113	7.08818	6.36896
ENSG00000111696.12	1031.63	1.49699	0.0673299	22.2336	1.62599e-109	2.64157e-107	2.09066	6.07532	NT5DC3	5'-nucleotidase domain containing 3	NA	2.19241	2.14709	2.08734	1.93583	6.78438	5.8514	5.63237	6.03313
ENSG00000108342.13	296.741	-6.29563	0.283336	-22.2197	2.21701e-109	3.57923e-107	65.6042	0.903238	CSF3	colony stimulating factor 3	This gene encodes a member of the IL-6 superfamily of cytokines. The encoded cytokine controls the production, differentiation, and function of granulocytes. Granulocytes are a type of white blood cell that are part of the innate immune response. A modified form of this protein is commonly administered to manage chemotherapy-induced neutropenia. Alternatively spliced transcript variants have been…	77.9678	60.2712	66.1471	58.0305	0.822542	0.308297	1.04929	1.43282
ENSG00000173530.6	4292.72	-1.34003	0.0603262	-22.2131	2.56544e-109	4.09062e-107	59.4878	24.1646	TNFRSF10D	TNF receptor superfamily member 10d	The protein encoded by this gene is a member of the TNF-receptor superfamily. This receptor contains an extracellular TRAIL-binding domain, a transmembrane domain, and a truncated cytoplamic death domain. This receptor does not induce apoptosis, and has been shown to play an inhibitory role in TRAIL-induced cell apoptosis. [provided by RefSeq, Jul 2008].	67.9636	59.2261	60.7506	50.0107	26.6553	22.6822	24.285	23.0359
ENSG00000139865.16	361.81	-2.27904	0.102598	-22.2133	2.55495e-109	4.09062e-107	0.369644	0.0783868	TTC6	tetratricopeptide repeat domain 6	NA	0.416716	0.352182	0.374284	0.335397	0.093796	0.0780698	0.0667488	0.0749328
ENSG00000198814.12	1785	-1.71323	0.0774791	-22.1122	2.41234e-108	3.82289e-106	9.62957	3.01834	GK	glycerol kinase	The protein encoded by this gene belongs to the FGGY kinase family. This protein is a key enzyme in the regulation of glycerol uptake and metabolism. It catalyzes the phosphorylation of glycerol by ATP, yielding ADP and glycerol-3-phosphate. Mutations in this gene are associated with glycerol kinase deficiency (GKD). Alternatively spliced transcript variants encoding different isoforms have been …	10.6574	9.29968	10.5618	7.9994	3.45088	2.93729	2.74646	2.93875
ENSG00000106772.18	2855.93	1.62955	0.0737787	22.0871	4.20894e-108	6.62934e-106	1.29706	4.13476	PRUNE2	prune homolog 2 with BCH domain	The protein encoded by this gene belongs to the B-cell CLL/lymphoma 2 and adenovirus E1B 19 kDa interacting family, whose members play roles in many cellular processes including apotosis, cell transformation, and synaptic function. Several functions for this protein have been demonstrated including suppression of Ras homolog family member A activity, which results in reduced stress fiber formatio…	1.21647	1.35819	1.38759	1.22599	4.7607	3.97961	3.69303	4.10571
ENSG00000175471.19	447.784	-2.74768	0.124522	-22.0659	6.72661e-108	1.05306e-105	0.369415	0.0565145	MCTP1	multiple C2 and transmembrane domain containing 1	NA	0.439729	0.35645	0.387492	0.29399	0.0724532	0.0564204	0.0433292	0.0538551
ENSG00000253948.2	923.488	-1.75373	0.07948	-22.0651	6.84556e-108	1.06523e-105	7.06044	2.1579	VPS13B-DT	VPS13B divergent transcript	NA	7.63817	6.82001	7.84519	5.9384	2.58273	1.96334	2.16554	1.91998
ENSG00000140873.16	264.055	-3.56992	0.161842	-22.0581	7.98864e-108	1.23566e-105	0.717479	0.061321	ADAMTS18	ADAM metallopeptidase with thrombospondin type 1 motif 18	This gene encodes a member of the ADAMTS (a disintegrin and metalloproteinase with thrombospondin motifs) protein family. ADAMTS family members share several distinct protein modules, including a propeptide region, a metalloproteinase domain, a disintegrin-like domain, and a thrombospondin type 1 (TS) motif. Individual members of this family differ in the number of C-terminal TS motifs, and some …	0.865077	0.673506	0.789149	0.542183	0.0708204	0.0713616	0.0580467	0.0450551
ENSG00000273118.1	376.756	-2.64962	0.120347	-22.0166	1.99828e-107	3.07247e-105	0.406714	0.0665382	AC093865.1	NA	NA	0.485082	0.413424	0.406987	0.321364	0.0726845	0.0595579	0.0812123	0.052698
ENSG00000285796.1	643.146	-1.63822	0.0744129	-22.0152	2.05767e-107	3.14508e-105	31.3067	10.363	AL162458.1	NA	NA	34.2812	29.6341	32.9928	28.3188	11.1408	9.47751	11.4892	9.34456
ENSG00000229619.4	1196.48	1.84477	0.0838748	21.9944	3.25899e-107	4.95194e-105	5.87916	21.6952	MBNL1-AS1	MBNL1 antisense RNA 1	NA	5.72953	6.16449	6.43361	5.189	23.1581	21.384	19.281	22.9579
ENSG00000103316.12	232.639	-3.70808	0.169196	-21.9159	1.83387e-106	2.77021e-104	1.85284	0.145322	CRYM	crystallin mu	Crystallins are separated into two classes: taxon-specific and ubiquitous. The former class is also called phylogenetically-restricted crystallins. The latter class constitutes the major proteins of vertebrate eye lens and maintains the transparency and refractive index of the lens. This gene encodes a taxon-specific crystallin protein that binds NADPH and has sequence similarity to bacterial orn…	2.31123	1.85231	1.76372	1.4841	0.170584	0.157037	0.11135	0.142318
ENSG00000142197.12	1721.08	1.26275	0.0576775	21.8933	3.01148e-106	4.52264e-104	2.01889	4.99857	DOP1B	DOP1 leucine zipper like protein B	NA	1.98792	2.14258	1.96053	1.98454	5.70434	4.53224	5.03368	4.72401
ENSG00000285367.1	491.207	-2.53769	0.115918	-21.8922	3.08501e-106	4.60629e-104	0.791173	0.139883	AC087564.1	NA	NA	0.992444	0.715305	0.809772	0.64717	0.164004	0.133062	0.148019	0.114446
ENSG00000133121.21	14833.8	-0.862421	0.0394579	-21.8567	6.70919e-106	9.96006e-104	21.2233	12.0224	STARD13	StAR related lipid transfer domain containing 13	This gene encodes a protein which contains an N-terminal sterile alpha motif (SAM) for protein-protein interactions, followed by an ATP/GTP-binding motif, a GTPase-activating protein (GAP) domain, and a C-terminal STAR-related lipid transfer (START) domain. It may be involved in regulation of cytoskeletal reorganization, cell proliferation, and cell motility, and acts as a tumor suppressor in hep…	22.6039	21.0859	21.9109	19.2924	13.1814	11.5921	12.347	10.969
ENSG00000164932.13	1432.23	-1.17574	0.0538567	-21.8309	1.18019e-105	1.74203e-103	47.5241	21.6513	CTHRC1	collagen triple helix repeat containing 1	This locus encodes a protein that may play a role in the cellular response to arterial injury through involvement in vascular remodeling. Mutations at this locus have been associated with Barrett esophagus and esophageal adenocarcinoma. Alternatively spliced transcript variants have been described. [provided by RefSeq, Jan 2012].	49.5732	48.2262	47.5126	44.7843	22.8037	21.2638	21.1771	21.3608
ENSG00000198400.12	230.769	-3.03378	0.139133	-21.805	2.08215e-105	3.05591e-103	1.70555	0.214386	NTRK1	neurotrophic receptor tyrosine kinase 1	This gene encodes a member of the neurotrophic tyrosine kinase receptor (NTKR) family. This kinase is a membrane-bound receptor that, upon neurotrophin binding, phosphorylates itself and members of the MAPK pathway. The presence of this kinase leads to cell differentiation and may play a role in specifying sensory neuron subtypes. Mutations in this gene have been associated with congenital insens…	1.83918	1.53021	1.91523	1.53758	0.261203	0.213208	0.181414	0.201717
ENSG00000173706.14	38077.7	1.67572	0.0773513	21.6638	4.5082e-104	6.57917e-102	54.9268	181.769	HEG1	heart development protein with EGF like domains 1	NA	49.9243	56.2112	53.9164	59.6555	189.129	161.861	207.663	168.425
ENSG00000144730.19	3488.9	1.40264	0.0648524	21.6282	9.74331e-104	1.41393e-101	6.5234	17.809	IL17RD	interleukin 17 receptor D	This gene encodes a membrane protein belonging to the interleukin-17 receptor (IL-17R) protein family. The encoded protein is a component of the interleukin-17 receptor signaling complex, and the interaction between this protein and IL-17R does not require the interleukin. The gene product also affects fibroblast growth factor signaling, inhibiting or stimulating growth through MAPK/ERK signaling…	6.03994	6.86193	6.41256	6.77916	19.8047	16.3788	17.6597	17.3931
ENSG00000206535.8	437.28	-1.94832	0.0903378	-21.567	3.66747e-103	5.29242e-101	3.48597	0.928059	LNP1	leukemia NUP98 fusion partner 1	NA	3.90176	3.60805	3.47399	2.96008	1.0259	0.883408	1.00745	0.795473
ENSG00000159251.8	899.955	5.84172	0.270883	21.5655	3.79003e-103	5.4389e-101	1.58998	93.3486	ACTC1	actin alpha cardiac muscle 1	Actins are highly conserved proteins that are involved in various types of cell motility. Polymerization of globular actin (G-actin) leads to a structural filament (F-actin) in the form of a two-stranded helix. Each actin can bind to four others. The protein encoded by this gene belongs to the actin family which is comprised of three main groups of actin isoforms, alpha, beta, and gamma. The alph…	1.3652	1.75955	1.78884	1.44634	109.174	109.173	60.6385	94.4083
ENSG00000120279.6	3269.55	-0.945278	0.0438685	-21.548	5.52788e-103	7.88899e-101	44.2731	23.7064	MYCT1	MYC target 1	NA	47.8962	43.3212	45.0447	40.8305	26.3895	21.7938	24.4785	22.1638
ENSG00000256087.7	2979.94	-1.34438	0.0623926	-21.5471	5.63166e-103	7.99293e-101	18.2468	7.40241	ZNF432	zinc finger protein 432	NA	19.9172	17.838	19.019	16.2132	8.72864	7.1911	7.22963	6.46028
ENSG00000136048.14	4912.61	-1.12403	0.0521694	-21.5457	5.81214e-103	8.20402e-101	13.7183	6.49891	DRAM1	DNA damage regulated autophagy modulator 1	This gene is regulated as part of the p53 tumor suppressor pathway. The gene encodes a lysosomal membrane protein that is required for the induction of autophagy by the pathway. Decreased transcriptional expression of this gene is associated with various tumors. This gene has a pseudogene on chromosome 4. [provided by RefSeq, Jul 2008].	13.9246	13.7115	14.2094	13.0276	6.91305	5.53251	7.05884	6.49126
ENSG00000132334.16	2601.26	-1.51605	0.0704116	-21.5312	7.94299e-103	1.11508e-100	5.9116	2.13371	PTPRE	protein tyrosine phosphatase receptor type E	The protein encoded by this gene is a member of the protein tyrosine phosphatase (PTP) family. PTPs are known to be signaling molecules that regulate a variety of cellular processes including cell growth, differentiation, mitotic cycle, and oncogenic transformation. Several alternatively spliced transcript variants of this gene have been reported, at least two of which encode a receptor-type PTP …	5.62467	5.91763	6.61873	5.48537	2.55846	2.00912	2.05061	1.91663
ENSG00000035403.18	31780.3	0.769846	0.0357554	21.5309	7.99013e-103	1.11564e-100	51.0561	89.6586	VCL	vinculin	Vinculin is a cytoskeletal protein associated with cell-cell and cell-matrix junctions, where it is thought to function as one of several interacting proteins involved in anchoring F-actin to the membrane. Defects in VCL are the cause of cardiomyopathy dilated type 1W. Dilated cardiomyopathy is a disorder characterized by ventricular dilation and impaired systolic function, resulting in congestiv…	52.6265	52.0451	51.5107	48.0421	96.5834	84.006	89.6974	88.3476
ENSG00000121895.8	215.099	-4.41741	0.205658	-21.4794	2.42727e-102	3.3709e-100	1.7117	0.0826022	TMEM156	transmembrane protein 156	NA	2.13638	1.65991	1.79393	1.25659	0.0914654	0.0761825	0.0777864	0.0849746
ENSG00000138675.16	1740	-1.38693	0.0645871	-21.4737	2.74077e-102	3.78593e-100	9.86977	3.88387	FGF5	fibroblast growth factor 5	The protein encoded by this gene is a member of the fibroblast growth factor (FGF) family. FGF family members possess broad mitogenic and cell survival activities, and are involved in a variety of biological processes, including embryonic development, cell growth, morphogenesis, tissue repair, tumor growth and invasion. This gene was identified as an oncogene, which confers transforming potential…	10.8919	9.78982	10.3644	8.43297	4.4543	3.71569	3.70944	3.65604
ENSG00000132688.11	1005.89	-1.52287	0.0710319	-21.4392	5.76053e-102	7.91491e-100	47.3666	16.9506	NES	nestin	This gene encodes a member of the intermediate filament protein family and is expressed primarily in nerve cells. [provided by RefSeq, Sep 2011].	51.6675	46.7513	49.4547	41.593	16.7711	16.6501	16.5739	17.8073
ENSG00000236780.7	820.763	-1.72275	0.0805205	-21.3952	1.48166e-101	2.02501e-99	1.26101	0.392194	LINC01829	long intergenic non-protein coding RNA 1829	NA	1.43076	1.20002	1.32376	1.08949	0.441877	0.403887	0.3749	0.348113
ENSG00000103319.12	3019.72	1.04033	0.048785	21.3248	6.68941e-101	9.09443e-99	6.56887	13.9228	EEF2K	eukaryotic elongation factor 2 kinase	This gene encodes a highly conserved protein kinase in the calmodulin-mediated signaling pathway that links activation of cell surface receptors to cell division. This kinase is involved in the regulation of protein synthesis. It phosphorylates eukaryotic elongation factor 2 (EEF2) and thus inhibits the EEF2 function. The activity of this kinase is increased in many cancers and may be a valid tar…	6.65856	6.82441	6.37917	6.41335	14.9048	13.3408	14.7779	12.6675
ENSG00000151320.11	2777.43	1.94735	0.0913993	21.306	9.99574e-101	1.35183e-98	0.617194	2.44776	AKAP6	A-kinase anchoring protein 6	The A-kinase anchor proteins (AKAPs) are a group of structurally diverse proteins, which have the common function of binding to the regulatory subunit of protein kinase A (PKA) and confining the holoenzyme to discrete locations within the cell. This gene encodes a member of the AKAP family. The encoded protein is highly expressed in various brain regions and cardiac and skeletal muscle. It is spe…	0.633349	0.632531	0.643476	0.55942	2.91765	2.56355	1.99591	2.31393
ENSG00000162595.7	354.742	-2.53757	0.119165	-21.2945	1.27714e-100	1.71822e-98	28.9839	5.14863	DIRAS3	DIRAS family GTPase 3	This gene encodes a member of the ras superfamily. This gene is imprinted gene with monoallelic expression of the paternal allele which is associated with growth suppression. The encoded protein acts as a tumor suppressor whose function is abrogated in many ovarian and breast cancers. This protein may also play a role autophagy in certain cancer cells by regulating the autophagosome initiation co…	35.6022	27.9342	29.2737	23.1254	5.51804	4.47486	5.5247	5.07694
ENSG00000163840.10	1246.95	1.55194	0.073066	21.2402	4.05745e-100	5.43047e-98	15.9855	48.1825	DTX3L	deltex E3 ubiquitin ligase 3L	DTX3L functions as an E3 ubiquitin ligase (Takeyama et al., 2003 [PubMed 12670957]).[supplied by OMIM, Nov 2009].	16.3313	15.7852	16.2464	15.5788	49.7646	46.6075	44.9278	51.43
ENSG00000197747.9	2447.46	1.44398	0.0680595	21.2164	6.74135e-100	8.97607e-98	32.9174	92.2988	S100A10	S100 calcium binding protein A10	The protein encoded by this gene is a member of the S100 family of proteins containing 2 EF-hand calcium-binding motifs. S100 proteins are localized in the cytoplasm and/or nucleus of a wide range of cells, and involved in the regulation of a number of cellular processes such as cell cycle progression and differentiation. S100 genes include at least 13 members which are located as a cluster on ch…	34.5945	31.1414	32.4323	33.5015	90.3572	83.0991	103.448	92.2912
ENSG00000152270.9	200.415	-4.92058	0.231954	-21.2136	7.14657e-100	9.46682e-98	0.468053	0.0160035	PDE3B	phosphodiesterase 3B	NA	0.560049	0.44149	0.502432	0.368242	0.0164175	0.0121491	0.0200483	0.0153991
ENSG00000180573.9	1544.93	-1.41273	0.0667002	-21.1804	1.44857e-99	1.90908e-97	41.1644	15.922	H2AC6	H2A clustered histone 6	Histones are basic nuclear proteins that are responsible for the nucleosome structure of the chromosomal fiber in eukaryotes. Two molecules of each of the four core histones (H2A, H2B, H3, and H4) form an octamer, around which approximately 146 bp of DNA is wrapped in repeating units, called nucleosomes. The linker histone, H1, interacts with linker DNA between nucleosomes and functions in the co…	45.793	42.1655	39.9335	36.7656	15.729	14.3115	17.1915	16.4561
ENSG00000236453.5	205.297	-4.38538	0.208501	-21.0329	3.2764e-98	4.29607e-96	2.46218	0.122402	AC003092.1	NA	NA	3.13742	2.21113	2.58929	1.91088	0.13153	0.0977761	0.123978	0.136325
ENSG00000135111.16	1442.81	-1.45972	0.0694161	-21.0285	3.5964e-98	4.69185e-96	41.7011	15.5649	TBX3	T-box transcription factor 3	This gene is a member of a phylogenetically conserved family of genes that share a common DNA-binding domain, the T-box. T-box genes encode transcription factors involved in the regulation of developmental processes. This protein is a transcriptional repressor and is thought to play a role in the anterior/posterior axis of the tetrapod forelimb. Mutations in this gene cause ulnar-mammary syndrome…	43.4766	43.3119	42.2818	37.7343	16.4609	16.2793	14.093	15.4262
ENSG00000169908.12	1124.86	-1.89573	0.0901767	-21.0224	4.09497e-98	5.31543e-96	56.2433	15.539	TM4SF1	transmembrane 4 L six family member 1	The protein encoded by this gene is a member of the transmembrane 4 superfamily, also known as the tetraspanin family. Most of these members are cell-surface proteins that are characterized by the presence of four hydrophobic domains. The proteins mediate signal transduction events that play a role in the regulation of cell development, activation, growth and motility. This encoded protein is a c…	66.5335	52.771	59.0469	46.6219	15.0254	14.0709	18.3052	14.7544
ENSG00000072952.18	7571.34	1.24225	0.0590997	21.0196	4.34343e-98	5.60976e-96	10.1927	24.9386	IRAG1	inositol 1,4,5-triphosphate receptor associated 1	This gene is similar to a putative mouse tumor suppressor gene (Mrvi1) that is frequently disrupted by mouse AIDS-related virus (MRV). The encoded protein, which is found in the membrane of the endoplasmic reticulum, is similar to Jaw1, a lymphoid-restricted protein whose expression is down-regulated during lymphoid differentiation. This protein is a substrate of cGMP-dependent kinase-1 (PKG1) th…	9.65392	10.357	10.7408	10.0192	28.8533	23.1946	25.8531	21.8532
ENSG00000151388.11	16418.5	-0.822278	0.0391337	-21.012	5.09585e-98	6.5488e-96	15.6258	9.09838	ADAMTS12	ADAM metallopeptidase with thrombospondin type 1 motif 12	This gene encodes a member of the ADAMTS (a disintegrin and metalloproteinase with thrombospondin motifs) protein family. Members of the family share several distinct protein modules, including a propeptide region, a metalloproteinase domain, a disintegrin-like domain, and a thrombospondin type 1 (TS-1) motif. Individual members of this family differ in the number of C-terminal TS-1 motifs, and s…	16.9204	15.6627	15.9304	13.9898	9.94848	8.63004	9.30496	8.51004
ENSG00000163531.15	8259.7	1.30746	0.0622504	21.0032	6.12965e-98	7.83836e-96	6.69926	17.1368	NFASC	neurofascin	This gene encodes an L1 family immunoglobulin cell adhesion molecule with multiple IGcam and fibronectin domains. The protein functions in neurite outgrowth, neurite fasciculation, and organization of the axon initial segment (AIS) and nodes of Ranvier on axons during early development. Both the AIS and nodes of Ranvier contain high densities of voltage-gated Na+ (Nav) channels which are clustere…	6.1106	6.81444	7.05152	6.82049	19.1021	16.284	17.6288	15.5325
ENSG00000261324.2	424.789	-2.34478	0.111989	-20.9375	2.44106e-97	3.10615e-95	35.9783	7.32917	AC010168.2	NA	NA	40.0964	38.1427	37.4319	28.2422	9.3461	5.66585	7.37631	6.92841
ENSG00000154556.18	2448.58	1.17335	0.0561483	20.8973	5.66692e-97	7.17559e-95	1.1106	2.58541	SORBS2	sorbin and SH3 domain containing 2	Arg and c-Abl represent the mammalian members of the Abelson family of non-receptor protein-tyrosine kinases. They interact with the Arg/Abl binding proteins via the SH3 domains present in the carboxy end of the latter group of proteins. This gene encodes the sorbin and SH3 domain containing 2 protein. It has three C-terminal SH3 domains and an N-terminal sorbin homology (SoHo) domain that intera…	1.08262	1.13625	1.14405	1.07947	2.99495	2.38292	2.51622	2.44755
ENSG00000091129.21	1604.41	-1.05042	0.0502997	-20.8831	7.62399e-97	9.6066e-95	1.92162	0.95573	NRCAM	neuronal cell adhesion molecule	Cell adhesion molecules (CAMs) are members of the immunoglobulin superfamily. This gene encodes a neuronal cell adhesion molecule with multiple immunoglobulin-like C2-type domains and fibronectin type-III domains. This ankyrin-binding protein is involved in neuron-neuron adhesion and promotes directional signaling during axonal cone growth. This gene is also expressed in non-neural tissues and ma…	2.06775	1.95602	1.93353	1.72916	1.0547	0.897111	0.980765	0.890347
ENSG00000101605.13	1620.22	3.45945	0.165741	20.8726	9.50595e-97	1.19198e-94	0.483929	5.46735	MYOM1	myomesin 1	The giant protein titin, together with its associated proteins, interconnects the major structure of sarcomeres, the M bands and Z discs. The C-terminal end of the titin string extends into the M line, where it binds tightly to M-band constituents of apparent molecular masses of 190 kD (myomesin 1) and 165 kD (myomesin 2). This protein, myomesin 1, like myomesin 2, titin, and other myofibrillar p…	0.510549	0.497923	0.50795	0.419293	6.68467	5.85928	4.06125	5.26419
ENSG00000154122.14	3966.61	0.893652	0.0428525	20.8541	1.39776e-96	1.74423e-94	4.55941	8.7369	ANKH	ANKH inorganic pyrophosphate transport regulator	This gene encodes a multipass transmembrane protein that is expressed in joints and other tissues and controls pyrophosphate levels in cultured cells. Progressive ankylosis-mediated control of pyrophosphate levels has been suggested as a possible mechanism regulating tissue calcification and susceptibility to arthritis in higher animals. Mutations in this gene have been associated with autosomal …	4.59168	4.70901	4.66916	4.26779	9.69272	8.1764	9.14941	7.92909
ENSG00000152402.11	2601.87	-1.00767	0.0483923	-20.8229	2.68583e-96	3.33546e-94	2.76943	1.41872	GUCY1A2	guanylate cyclase 1 soluble subunit alpha 2	Soluble guanylate cyclases are heterodimeric proteins that catalyze the conversion of GTP to 3',5'-cyclic GMP and pyrophosphate. The protein encoded by this gene is an alpha subunit of this complex and it interacts with a beta subunit to form the guanylate cyclase enzyme, which is activated by nitric oxide. Two transcript variants encoding different isoforms have been found for this gene. [provid…	2.88792	2.80706	2.9479	2.43485	1.55394	1.3268	1.44216	1.35198
ENSG00000138316.11	1912.78	-1.67005	0.0803168	-20.7933	4.97523e-96	6.14905e-94	8.90359	2.881	ADAMTS14	ADAM metallopeptidase with thrombospondin type 1 motif 14	This gene encodes a member of the ADAMTS (a disintegrin and metalloproteinase with thrombospondin motif) protein family. Members of the family share several distinct protein modules, including a propeptide region, a metalloproteinase domain, a disintegrin-like domain, and a thrombospondin type 1 (TS) motif. Individual members of this family differ in the number of C-terminal TS motifs, and some h…	10.5844	9.03376	8.75361	7.24261	3.0928	2.47779	3.20219	2.75124
ENSG00000155011.9	253.966	-3.58161	0.172269	-20.7908	5.24285e-96	6.44896e-94	0.357246	0.0304414	DKK2	dickkopf WNT signaling pathway inhibitor 2	This gene encodes a protein that is a member of the dickkopf family. The secreted protein contains two cysteine rich regions and is involved in embryonic development through its interactions with the Wnt signaling pathway. It can act as either an agonist or antagonist of Wnt/beta-catenin signaling, depending on the cellular context and the presence of the co-factor kremen 2. Activity of this prot…	0.467464	0.352888	0.350297	0.258334	0.0294608	0.0327287	0.0323907	0.0271852
ENSG00000161202.20	5055.72	0.888179	0.0427275	20.787	5.66981e-96	6.94108e-94	53.2782	101.681	DVL3	dishevelled segment polarity protein 3	This gene is a member of a multi-gene family which shares strong similarity with the Drosophila dishevelled gene, dsh. The Drosophila dishevelled gene encodes a cytoplasmic phosphoprotein that regulates cell proliferation. [provided by RefSeq, Jul 2008].	53.2163	53.1372	53.8762	52.883	109.43	96.3664	105.533	95.3932
ENSG00000096070.19	4638.78	1.12659	0.0542022	20.785	5.91263e-96	7.2042e-94	22.145	49.9416	BRPF3	bromodomain and PHD finger containing 3	NA	22.284	22.3633	21.84	22.0929	52.7995	44.0572	55.7668	47.1429
ENSG00000079215.14	407.25	-2.40193	0.115593	-20.7793	6.66876e-96	8.08735e-94	2.29927	0.447611	SLC1A3	solute carrier family 1 member 3	This gene encodes a member of a member of a high affinity glutamate transporter family. This gene functions in the termination of excitatory neurotransmission in central nervous system. Mutations are associated with episodic ataxia, Type 6. Alternative splicing results in multiple transcript variants.[provided by RefSeq, Feb 2014].	2.45698	2.53555	2.44649	1.75804	0.446533	0.390518	0.554677	0.398717
ENSG00000249378.6	216.042	-3.32119	0.15997	-20.7613	9.68811e-96	1.16941e-93	0.385331	0.0395117	LINC01060	long intergenic non-protein coding RNA 1060	NA	0.436143	0.363402	0.434557	0.307223	0.0380462	0.0467628	0.0306073	0.0426305
ENSG00000283162.1	183.482	-3.10272	0.14996	-20.6903	4.23769e-95	5.09133e-93	0.817843	0.0970993	AL390726.5	NA	NA	0.819544	0.834559	0.846424	0.770847	0.0941755	0.121255	0.0804619	0.0925049
ENSG00000172927.8	216.525	-3.82238	0.184807	-20.6831	4.92076e-95	5.88464e-93	1.51616	0.108816	MYEOV	myeloma overexpressed	NA	1.95779	1.47058	1.49393	1.14233	0.121446	0.126768	0.101062	0.0859856
ENSG00000238117.1	650.877	-1.99569	0.0967954	-20.6176	1.90872e-94	2.27209e-92	14.6899	3.7965	AP000844.2	NA	NA	15.3015	15.049	15.2333	13.1757	4.46554	3.68479	2.92923	4.10643
ENSG00000173391.9	168.314	-4.32605	0.209839	-20.6161	1.96819e-94	2.33213e-92	6.33612	0.326483	OLR1	oxidized low density lipoprotein receptor 1	This gene encodes a low density lipoprotein receptor that belongs to the C-type lectin superfamily. This gene is regulated through the cyclic AMP signaling pathway. The encoded protein binds, internalizes and degrades oxidized low-density lipoprotein. This protein may be involved in the regulation of Fas-induced apoptosis. This protein may play a role as a scavenger receptor. Mutations of this ge…	5.80832	6.78444	6.37859	6.37312	0.333276	0.364336	0.227337	0.380984
ENSG00000153132.13	220.218	-3.16336	0.153477	-20.6113	2.17307e-94	2.56313e-92	2.78147	0.319671	CLGN	calmegin	Calmegin is a testis-specific endoplasmic reticulum chaperone protein. CLGN may play a role in spermatogeneisis and infertility. [provided by RefSeq, Jul 2008].	3.33422	2.46465	3.04002	2.287	0.396977	0.282887	0.320936	0.277885
ENSG00000177738.4	1452.4	-1.33217	0.0648326	-20.5478	8.04652e-94	9.44771e-92	10.4938	4.30567	LOC648987	uncharacterized LOC648987	NA	10.8512	10.4573	11.39	9.27663	5.08198	3.69833	4.50072	3.94163
ENSG00000257986.3	234.778	-3.27806	0.159571	-20.5429	8.90487e-94	1.04082e-91	0.236596	0.0247421	LINC02306	long intergenic non-protein coding RNA 2306	NA	0.287487	0.230355	0.248948	0.179594	0.0255698	0.0304939	0.0230636	0.019841
ENSG00000188153.14	2098.61	-1.37773	0.067138	-20.5208	1.40369e-93	1.63328e-91	3.23397	1.28181	COL4A5	collagen type IV alpha 5 chain	This gene encodes one of the six subunits of type IV collagen, the major structural component of basement membranes. Mutations in this gene are associated with X-linked Alport syndrome, also known as hereditary nephritis. Like the other members of the type IV collagen gene family, this gene is organized in a head-to-head conformation with another type IV collagen gene so that each gene pair share…	3.67124	3.30007	3.28198	2.68259	1.45515	1.16501	1.35056	1.15653
ENSG00000163738.18	1655.24	-1.27688	0.062336	-20.4838	3.0007e-93	3.47584e-91	3.40888	1.44886	MTHFD2L	methylenetetrahydrofolate dehydrogenase (NADP+ dependent) 2 like	NA	3.70076	3.46394	3.55251	2.9183	1.61418	1.34631	1.57735	1.25761
ENSG00000146555.19	365.111	-2.30141	0.112358	-20.4829	3.05988e-93	3.52856e-91	0.172254	0.0358661	SDK1	sidekick cell adhesion molecule 1	The protein encoded by this gene is a member of the immunoglobulin superfamily. The protein contains six immunoglobulin-like domains and thirteen fibronectin type III domains. Fibronectin type III domains are present in both extracellular and intracellular proteins and tandem repeats are known to contain binding sites for DNA, heparin and the cell surface. Alternative splicing results in multiple…	0.176865	0.170126	0.190038	0.151986	0.0443794	0.0385518	0.0274835	0.0330497
ENSG00000124731.13	185.981	-4.66358	0.227707	-20.4806	3.20717e-93	3.68198e-91	5.25376	0.216081	TREM1	triggering receptor expressed on myeloid cells 1	This gene encodes a receptor belonging to the Ig superfamily that is expressed on myeloid cells. This protein amplifies neutrophil and monocyte-mediated inflammatory responses triggered by bacterial and fungal infections by stimulating release of pro-inflammatory chemokines and cytokines, as well as increased surface expression of cell activation markers. Alternatively spliced transcript variants…	6.46636	5.37218	5.2005	3.976	0.261242	0.161274	0.198213	0.243596
ENSG00000151572.18	186.814	-4.73703	0.23138	-20.4729	3.75242e-93	4.28888e-91	0.24157	0.00898331	ANO4	anoctamin 4	NA	0.279126	0.25314	0.254053	0.179964	0.0105168	0.0134897	0.00765208	0.0042746
ENSG00000171729.14	899.205	-1.24646	0.0609249	-20.459	4.999e-93	5.68851e-91	5.10839	2.2209	TMEM51	transmembrane protein 51	NA	5.46564	5.13786	5.10869	4.72137	2.39258	1.97744	2.44965	2.06392
ENSG00000163814.8	14301.6	-1.50198	0.0736047	-20.406	1.47851e-92	1.67506e-90	90.5548	32.8134	CDCP1	CUB domain containing protein 1	This gene encodes a transmembrane protein which contains three extracellular CUB domains and acts as a substrate for Src family kinases. The protein plays a role in the tyrosine phosphorylation-dependent regulation of cellular events that are involved in tumor invasion and metastasis. Alternative splicing results in multiple transcript variants of this gene. [provided by RefSeq, May 2013].	105.26	89.4461	88.7819	78.731	36.6358	32.5667	29.3677	32.6836
ENSG00000143067.5	1741.74	-1.17193	0.057473	-20.391	2.00938e-92	2.26656e-90	22.9354	10.4838	ZNF697	zinc finger protein 697	NA	25.3911	22.7573	23.8328	19.7603	11.1945	9.60694	10.9387	10.195
ENSG00000245149.4	314.484	-2.03321	0.0997276	-20.3877	2.15187e-92	2.41673e-90	11.4621	2.89131	RNF139-AS1	RNF139 antisense RNA 1 (head to head)	NA	12.507	11.3103	12.0748	9.95611	2.8829	2.72963	2.93129	3.02141
ENSG00000214548.18	30857.4	-0.819049	0.0401762	-20.3864	2.20656e-92	2.46743e-90	132.321	77.391	MEG3	maternally expressed 3	This gene is a maternally expressed imprinted gene. Multiple alternatively spliced transcript variants have been transcribed from this gene and all of them are long non-coding RNAs (lncRNAs). This gene is expressed in many normal tissues, but its expression is lost in multiple cancer cell lines of various tissue origins. It inhibits tumor cell proliferation in vitro. It also interacts with the tu…	135.35	132.491	137.336	124.107	87.3181	73.2484	79.3339	69.6638
ENSG00000227160.3	499.672	2.77027	0.136139	20.3489	4.7519e-92	5.29079e-90	0.151453	1.06615	THEM7P	thioesterase superfamily member 7, pseudogene	NA	0.130799	0.154699	0.16042	0.159893	1.40782	1.07976	0.844271	0.932755
ENSG00000286147.1	171.061	-4.18402	0.205812	-20.3294	7.07e-92	7.83799e-90	0.215634	0.0120629	AC092445.1	NA	NA	0.217349	0.200538	0.24699	0.197659	0.0223206	0.0109803	0.00899688	0.00595367
ENSG00000219438.9	228.449	-2.80492	0.138049	-20.3183	8.86657e-92	9.78771e-90	0.304352	0.0445335	TAFA5	TAFA chemokine like family member 5	This gene is a member of the TAFA family which is composed of five highly homologous genes that encode small secreted proteins. These proteins contain conserved cysteine residues at fixed positions, and are distantly related to MIP-1alpha, a member of the CC-chemokine family. The TAFA proteins are predominantly expressed in specific regions of the brain, and are postulated to function as brain-sp…	0.355746	0.296376	0.308127	0.257157	0.0566338	0.0481343	0.0364057	0.0369601
ENSG00000115009.13	170.132	-4.82117	0.237419	-20.3066	1.1239e-91	1.23538e-89	7.60383	0.289809	CCL20	C-C motif chemokine ligand 20	This antimicrobial gene belongs to the subfamily of small cytokine CC genes. Cytokines are a family of secreted proteins involved in immunoregulatory and inflammatory processes. The CC cytokines are proteins characterized by two adjacent cysteines. The protein encoded by this gene displays chemotactic activity for lymphocytes and can repress proliferation of myeloid progenitors. Two transcript va…	7.47207	7.35669	8.42947	7.1571	0.341231	0.191845	0.120916	0.505243
ENSG00000128989.11	3336.24	0.95245	0.0469056	20.3056	1.14626e-91	1.25462e-89	27.2691	54.3915	ARPP19	cAMP regulated phosphoprotein 19	The 19-kD cAMP-regulated phosphoprotein plays a role in regulating mitosis by inhibiting protein phosphatase-2A (PP2A; see MIM 176915) (summary by Gharbi-Ayachi et al., 2010 [PubMed 21164014]).[supplied by OMIM, Feb 2011].	26.8818	27.5691	28.2824	26.3432	57.6005	49.8671	55.8983	54.2003
ENSG00000153976.3	3051.44	-1.43251	0.0705502	-20.3048	1.16651e-91	1.27139e-89	11.3376	4.3205	HS3ST3A1	heparan sulfate-glucosamine 3-sulfotransferase 3A1	Heparan sulfate biosynthetic enzymes are key components in generating a myriad of distinct heparan sulfate fine structures that carry out multiple biologic activities. The enzyme encoded by this gene is a member of the heparan sulfate biosynthetic enzyme family. It is a type II integral membrane protein and possesses heparan sulfate glucosaminyl 3-O-sulfotransferase activity. The sulfotransferase…	12.4505	11.1175	11.9027	9.8796	5.08374	4.31051	3.92018	3.96756
ENSG00000236915.2	739.11	-4.60194	0.226875	-20.284	1.78017e-91	1.93208e-89	3.13238	0.132762	CLCA4-AS1	CLCA4 antisense RNA 1	NA	4.22158	2.91531	3.16002	2.23263	0.184282	0.110801	0.134846	0.101118
ENSG00000261716.2	580.602	-1.61065	0.0794246	-20.279	1.97003e-91	2.1292e-89	37.2802	12.6167	H2BC20P	H2B clustered histone 20, pseudogene	NA	41.2012	36.6377	39.1601	32.1218	14.0541	10.9993	12.4788	12.9346
ENSG00000107738.20	1049.42	1.55824	0.0768664	20.272	2.27173e-91	2.44504e-89	5.60855	16.9956	VSIR	V-set immunoregulatory receptor	NA	5.65028	5.26989	5.59857	5.91545	17.8396	16.3299	16.026	17.7867
ENSG00000076513.17	5215.74	1.22501	0.0604408	20.268	2.4652e-91	2.64226e-89	21.0772	50.8285	ANKRD13A	ankyrin repeat domain 13A	NA	19.3244	21.6302	21.9049	21.4493	53.6024	47.2448	52.3942	50.0728
ENSG00000162490.7	158.931	-3.91273	0.193066	-20.2663	2.55032e-91	2.7222e-89	2.39716	0.164403	DRAXIN	dorsal inhibitory axon guidance protein	NA	2.72949	2.48324	2.34795	2.02796	0.135056	0.169788	0.1675	0.185266
ENSG00000072041.17	793.61	-1.87618	0.092718	-20.2353	4.78573e-91	5.08725e-89	6.34357	1.7725	SLC6A15	solute carrier family 6 member 15	This gene encodes a member of the solute carrier family 6 protein family which transports neutral amino acids. The encoded protein is thought to play a role in neuronal amino acid transport (PMID: 16185194) and may be associated with major depression (PMID: 21521612). Multiple transcript variants encoding different isoforms have been found for this gene. [provided by RefSeq, Feb 2012].	7.43394	6.20067	6.79133	4.94834	1.78404	1.7512	1.85993	1.69485
ENSG00000179915.24	171.363	-4.22586	0.208907	-20.2284	5.50671e-91	5.82966e-89	0.0685477	0.00374408	NRXN1	neurexin 1	This gene encodes a single-pass type I membrane protein that belongs to the neurexin family. Neurexins are cell-surface receptors that bind neuroligins to form Ca(2+)-dependent neurexin/neuroligin complexes at synapses in the central nervous system. This complex is required for efficient neurotransmission and is involved in the formation of synaptic contacts. Three members of this gene family hav…	0.0818669	0.0674036	0.0708066	0.0541137	0.0052926	0.00405009	0.00240682	0.00322679
ENSG00000257759.2	1149.48	-1.49861	0.074182	-20.2018	9.439e-91	9.95178e-89	3.83265	1.39673	AL357153.2	NA	NA	4.0776	3.97859	3.72756	3.54686	1.6254	1.35312	1.51631	1.09209
ENSG00000104368.18	1956.42	-1.68009	0.0831785	-20.1986	1.0077e-90	1.05812e-88	24.8628	7.96379	PLAT	plasminogen activator, tissue type	This gene encodes tissue-type plasminogen activator, a secreted serine protease that converts the proenzyme plasminogen to plasmin, a fibrinolytic enzyme. The encoded preproprotein is proteolytically processed by plasmin or trypsin to generate heavy and light chains. These chains associate via disulfide linkages to form the heterodimeric enzyme. This enzyme plays a role in cell migration and tiss…	28.2208	24.5588	25.3732	21.2985	9.06906	8.10732	6.77685	7.90194
ENSG00000169710.9	7026.81	0.94289	0.0468477	20.1267	4.30913e-90	4.50644e-88	65.9935	130.665	FASN	fatty acid synthase	The enzyme encoded by this gene is a multifunctional protein. Its main function is to catalyze the synthesis of palmitate from acetyl-CoA and malonyl-CoA, in the presence of NADPH, into long-chain saturated fatty acids. In some cancer cell lines, this protein has been found to be fused with estrogen receptor-alpha (ER-alpha), in which the N-terminus of FAS is fused in-frame with the C-terminus of…	66.4527	65.3631	66.5694	65.5889	135.52	124.09	133.129	129.919
ENSG00000135069.14	8717.6	0.870724	0.0432727	20.1218	4.75442e-90	4.95207e-88	51.2186	96.6573	PSAT1	phosphoserine aminotransferase 1	This gene encodes a member of the class-V pyridoxal-phosphate-dependent aminotransferase family. The encoded protein is a phosphoserine aminotransferase and decreased expression may be associated with schizophrenia. Mutations in this gene are also associated with phosphoserine aminotransferase deficiency. Alternative splicing results in multiple transcript variants. Pseudogenes of this gene have …	52.2829	51.6997	50.4352	50.4564	102.938	87.5248	104.112	92.0547
ENSG00000139926.16	8009.24	-0.827446	0.0411236	-20.121	4.83433e-90	5.01508e-88	11.6384	6.75202	FRMD6	FERM domain containing 6	NA	12.2867	11.7851	12.1701	10.3115	7.32094	6.28155	6.84829	6.55731
ENSG00000163874.11	1085.34	-1.38714	0.0689996	-20.1037	6.85359e-90	7.08141e-88	43.9176	17.3458	ZC3H12A	zinc finger CCCH-type containing 12A	ZC3H12A is an MCP1 (CCL2; MIM 158105)-induced protein that acts as a transcriptional activator and causes cell death of cardiomyocytes, possibly via induction of genes associated with apoptosis.[supplied by OMIM, Mar 2008].	46.6498	43.5539	44.5091	40.9573	17.3275	14.6136	19.1477	18.2946
ENSG00000163820.15	2128.56	1.41463	0.0704518	20.0793	1.1189e-89	1.15149e-87	4.08045	11.2426	FYCO1	FYVE and coiled-coil domain autophagy adaptor 1	The gene encodes a Rab7 adapter protein that is implicated in the microtubule transport of autophagosomes. The encoded protein contains a RUN domain, a FYVE-type zinc finger domain, and Golgi dynamics (GOLD) domain. The encoded protein plays a role in microtubule plus end-directed transport of autophagic vesicles through interactions with the small GTPase Rab7, phosphatidylinositol-3-phosphate (P…	4.03253	4.03828	4.03926	4.21171	11.659	9.65299	13.0323	10.6263
ENSG00000148429.14	5320.42	-0.777107	0.0387594	-20.0495	2.03749e-89	2.08851e-87	11.6803	7.02918	USP6NL	USP6 N-terminal like	NA	12.0089	11.9943	12.0549	10.6631	7.74265	6.37362	7.32332	6.67712
ENSG00000249669.10	22572.6	1.56063	0.0778509	20.0464	2.17072e-89	2.21628e-87	119.689	363.775	CARMN	cardiac mesoderm enhancer-associated non-coding RNA	NA	115.821	122.027	122.53	118.38	423.076	368.017	310.36	353.649
ENSG00000134532.19	896.567	-2.02063	0.100903	-20.0254	3.30804e-89	3.36418e-87	0.383408	0.097195	SOX5	SRY-box transcription factor 5	This gene encodes a member of the SOX (SRY-related HMG-box) family of transcription factors involved in the regulation of embryonic development and in the determination of the cell fate. The encoded protein may act as a transcriptional regulator after forming a protein complex with other proteins. The encoded protein may play a role in chondrogenesis. A pseudogene of this gene is located on chrom…	0.456517	0.386441	0.381849	0.308823	0.103797	0.0880917	0.119319	0.0775723
ENSG00000146966.13	1919.48	-1.50492	0.0752126	-20.0089	4.60551e-89	4.66529e-87	5.01395	1.82442	DENND2A	DENN domain containing 2A	NA	5.58187	5.10554	5.08639	4.28201	2.01025	1.48748	2.12139	1.67858
ENSG00000153823.19	24667.2	-1.32867	0.0664542	-19.9937	6.2442e-89	6.30055e-87	23.041	9.46449	PID1	phosphotyrosine interaction domain containing 1	NA	25.5529	21.9776	24.6035	20.03	10.3888	8.46906	10.8174	8.18279
ENSG00000113448.19	9175.69	-1.36032	0.0680589	-19.9874	7.09303e-89	7.12919e-87	2.33751	0.936001	PDE4D	phosphodiesterase 4D	This gene encodes one of four mammalian counterparts to the fruit fly 'dunce' gene. The encoded protein has 3',5'-cyclic-AMP phosphodiesterase activity and degrades cAMP, which acts as a signal transduction molecule in multiple cell types. This gene uses different promoters to generate multiple alternatively spliced transcript variants that encode functional proteins.[provided by RefSeq, Sep 2009…	2.62253	2.30258	2.44491	1.98003	1.0809	0.933943	0.879838	0.849324
ENSG00000287907.1	231.66	-2.40547	0.120442	-19.972	9.66009e-89	9.6717e-87	0.415278	0.0807099	AC005909.2	NA	NA	0.451288	0.407586	0.439811	0.362426	0.100536	0.0693628	0.0875591	0.0653813
ENSG00000130164.14	4887.31	1.04192	0.0521788	19.9683	1.03982e-88	1.03705e-86	19.722	41.9147	LDLR	low density lipoprotein receptor	The low density lipoprotein receptor (LDLR) gene family consists of cell surface proteins involved in receptor-mediated endocytosis of specific ligands. Low density lipoprotein (LDL) is normally bound at the cell membrane and taken into the cell ending up in lysosomes where the protein is degraded and the cholesterol is made available for repression of microsomal enzyme 3-hydroxy-3-methylglutaryl…	19.8931	19.3831	19.4639	20.1481	44.095	37.7907	45.1818	40.5912
ENSG00000182667.14	37041.9	-1.1391	0.0571263	-19.94	1.83086e-88	1.81896e-86	14.4557	6.76278	NTM	neurotrimin	This gene encodes a member of the IgLON (LAMP, OBCAM, Ntm) family of immunoglobulin (Ig) domain-containing glycosylphosphatidylinositol (GPI)-anchored cell adhesion molecules. The encoded protein may promote neurite outgrowth and adhesion via a homophilic mechanism. This gene is closely linked to a related family member, opioid binding protein/cell adhesion molecule-like (OPCML), on chromosome 11…	15.0667	14.4903	14.6064	13.6594	7.78901	6.77332	6.28895	6.19983
ENSG00000176771.17	9241.63	-1.57895	0.0791996	-19.9364	1.96791e-88	1.94762e-86	4.24676	1.46461	NCKAP5	NCK associated protein 5	NA	5.06855	4.24209	4.08584	3.59056	1.58607	1.34943	1.68786	1.2351
ENSG00000260448.6	256.795	-2.31176	0.116186	-19.8971	4.31129e-88	4.25057e-86	4.43706	0.930631	LCMT1-AS1	LCMT1 antisense RNA 1	NA	4.76153	4.71591	4.30067	3.97014	0.983091	0.726026	0.921221	1.09219
ENSG00000172260.15	13821.6	-1.12431	0.0565133	-19.8947	4.52755e-88	4.44681e-86	5.87168	2.77248	NEGR1	neuronal growth regulator 1	NA	6.23999	5.84267	6.36172	5.04234	3.17828	2.62434	2.67959	2.6077
ENSG00000115419.13	30029.2	1.20521	0.0606288	19.8785	6.24418e-88	6.1096e-86	58.7174	140.048	GLS	glutaminase	This gene encodes the K-type mitochondrial glutaminase. The encoded protein is an phosphate-activated amidohydrolase that catalyzes the hydrolysis of glutamine to glutamate and ammonia. This protein is primarily expressed in the brain and kidney plays an essential role in generating energy for metabolism, synthesizing the brain neurotransmitter glutamate and maintaining acid-base balance in the k…	55.5379	58.2756	63.4297	57.6261	164.586	129.579	140.744	125.283
ENSG00000085719.13	2039.4	0.948343	0.047725	19.871	7.25845e-88	7.07521e-86	8.10585	16.1301	CPNE3	copine 3	Calcium-dependent membrane-binding proteins may regulate molecular events at the interface of the cell membrane and cytoplasm. This gene encodes a protein which contains two type II C2 domains in the amino-terminus and an A domain-like sequence in the carboxy-terminus. The A domain mediates interactions between integrins and extracellular ligands. [provided by RefSeq, Aug 2008].	8.13259	8.04354	8.5129	7.73437	17.3139	14.692	16.6378	15.8768
ENSG00000108950.12	1161.83	1.15961	0.0583613	19.8694	7.48523e-88	7.26883e-86	2.97241	6.84931	FAM20A	FAM20A golgi associated secretory pathway pseudokinase	This locus encodes a protein that is likely secreted and may function in hematopoiesis. A mutation at this locus has been associated with amelogenesis imperfecta and gingival hyperplasia syndrome. Alternatively spliced transcript variants have been identified. [provided by RefSeq, Aug 2011].	2.83549	3.0293	3.13487	2.88998	7.44805	6.20175	7.2172	6.53023
ENSG00000276241.1	170.635	-4.83818	0.24356	-19.8644	8.27195e-88	8.00273e-86	1.47957	0.0524815	AC243829.2	NA	NA	1.79596	1.42744	1.49343	1.20145	0.0563946	0.0739804	0.027977	0.051574
ENSG00000198947.16	7172.22	1.57427	0.079393	19.8288	1.67929e-87	1.61857e-85	0.440328	1.35279	DMD	dystrophin	This gene spans a genomic range of greater than 2 Mb and encodes a large protein containing an N-terminal actin-binding domain and multiple spectrin repeats. The encoded protein forms a component of the dystrophin-glycoprotein complex (DGC), which bridges the inner cytoskeleton and the extracellular matrix. Deletions, duplications, and point mutations at this gene locus may cause Duchenne muscula…	0.417393	0.456249	0.445954	0.441718	1.60479	1.35816	1.17483	1.27339
ENSG00000147166.11	331.555	2.81361	0.142137	19.795	3.28805e-87	3.15738e-85	6.24416	45.2063	ITGB1BP2	integrin subunit beta 1 binding protein 2	This gene encodes a protein with two cysteine and histidine-rich (CHORD) domains, PXXP motifs, YXXI/P motifs, putative SH2 and SH3 domain binding motifs, and an acidic region at the C-terminus that can bind calcium. Two hybrid analysis showed that this protein interacts with the cytoplasmic domain of the beta 1 integrin subunit and is thought to act as a chaperone protein. Studies in the mouse or…	6.41665	6.61308	6.96276	4.98414	54.4334	46.6307	34.3473	45.4137
ENSG00000125648.15	958.006	1.33817	0.0676987	19.7665	5.78297e-87	5.53259e-85	5.11343	13.2885	SLC25A23	solute carrier family 25 member 23	NA	5.1453	5.34091	4.87677	5.09074	14.3107	13.3637	12.8929	12.5866
ENSG00000226465.3	536.576	-2.43977	0.123503	-19.7548	7.30011e-87	6.95827e-85	4.47703	0.85089	AL390198.1	NA	NA	5.42146	4.24522	4.78187	3.45959	0.966424	0.673441	1.07681	0.686885
ENSG00000075651.16	1799.45	-1.42184	0.0720981	-19.7209	1.42692e-86	1.3551e-84	3.42401	1.31465	PLD1	phospholipase D1	This gene encodes a phosphatidylcholine-specific phospholipase which catalyzes the hydrolysis of phosphatidylcholine in order to yield phosphatidic acid and choline. The enzyme may play a role in signal transduction and subcellular trafficking. Alternative splicing results in multiple transcript variants with both catalytic and regulatory properties. [provided by RefSeq, Sep 2011].	3.8669	3.4796	3.54817	2.80135	1.44157	1.24038	1.43982	1.13681
ENSG00000168685.15	256.445	-3.6187	0.183656	-19.7037	2.00498e-86	1.89709e-84	4.86025	0.40829	IL7R	interleukin 7 receptor	The protein encoded by this gene is a receptor for interleukin 7 (IL7). The function of this receptor requires the interleukin 2 receptor, gamma chain (IL2RG), which is a common gamma chain shared by the receptors of various cytokines, including interleukins 2, 4, 7, 9, and 15. This protein has been shown to play a critical role in V(D)J recombination during lymphocyte development. Defects in thi…	6.44171	4.74737	4.76558	3.48635	0.535587	0.374721	0.265701	0.457151
ENSG00000234997.2	290.186	-2.57566	0.130757	-19.6981	2.24067e-86	2.11236e-84	1.3655	0.236215	AC016745.1	NA	NA	1.49592	1.25048	1.59597	1.11964	0.310752	0.196278	0.248372	0.189459
ENSG00000065911.12	6587.85	0.925302	0.0469896	19.6916	2.5436e-86	2.38923e-84	65.6987	128.624	MTHFD2	methylenetetrahydrofolate dehydrogenase (NADP+ dependent) 2, methenyltetrahydrofolate cyclohydrolase	This gene encodes a nuclear-encoded mitochondrial bifunctional enzyme with methylenetetrahydrofolate dehydrogenase and methenyltetrahydrofolate cyclohydrolase activities. The enzyme functions as a homodimer and is unique in its absolute requirement for magnesium and inorganic phosphate. Formation of the enzyme-magnesium complex allows binding of NAD. Alternative splicing results in two different …	68.3015	65.0821	65.7295	63.6819	132.671	115.457	139.118	127.25
ENSG00000173114.13	171.588	-3.71693	0.189058	-19.6603	4.71977e-86	4.41726e-84	2.55179	0.198865	LRRN3	leucine rich repeat neuronal 3	NA	3.15541	2.5015	2.58297	1.96729	0.242649	0.175622	0.22415	0.15304
ENSG00000196950.14	7434.57	-0.895679	0.0455771	-19.6519	5.56473e-86	5.18926e-84	16.4206	9.08232	SLC39A10	solute carrier family 39 member 10	Zinc is an essential cofactor for hundreds of enzymes. It is involved in protein, nucleic acid, carbohydrate, and lipid metabolism, as well as in the control of gene transcription, growth, development, and differentiation. SLC39A10 belongs to a subfamily of proteins that show structural characteristics of zinc transporters (Taylor and Nicholson, 2003 [PubMed 12659941]).[supplied by OMIM, Mar 2008…	17.4843	16.2968	17.54	14.3611	9.8311	8.58226	9.27506	8.64084
ENSG00000049246.14	1279.61	1.17394	0.0597624	19.6434	6.58379e-86	6.11748e-84	3.5428	8.2571	PER3	period circadian regulator 3	This gene is a member of the Period family of genes and is expressed in a circadian pattern in the suprachiasmatic nucleus, the primary circadian pacemaker in the mammalian brain. Genes in this family encode components of the circadian rhythms of locomotor activity, metabolism, and behavior. This gene is upregulated by CLOCK/ARNTL heterodimers but then represses this upregulation in a feedback lo…	3.74333	3.56485	3.50279	3.36023	9.34947	7.20737	8.95217	7.51939
ENSG00000166922.8	1378.97	-1.14946	0.0585515	-19.6315	8.31533e-86	7.69868e-84	9.4102	4.37088	SCG5	secretogranin V	This gene encodes a secreted chaperone protein that prevents the aggregation of other secreted proteins, including proteins that are associated with neurodegenerative and metabolic disease. The encoded protein may be best known for its role in the trafficking and activation of prohormone convertase PC2 (encoded by Gene ID: 5126). Phosphorylation of the encoded protein has been shown to have an in…	10.1515	9.51288	9.55563	8.42074	4.39465	3.97527	4.78861	4.32498
ENSG00000286016.1	157.43	-3.95978	0.201789	-19.6233	9.77346e-86	9.01637e-84	1.04668	0.069854	AC079949.3	NA	NA	1.26497	1.08423	0.976748	0.860766	0.0741917	0.0583963	0.0699315	0.0768964
ENSG00000109320.13	4842.46	-0.872506	0.044502	-19.606	1.37508e-85	1.26404e-83	14.8209	8.34209	NFKB1	nuclear factor kappa B subunit 1	This gene encodes a 105 kD protein which can undergo cotranslational processing by the 26S proteasome to produce a 50 kD protein. The 105 kD protein is a Rel protein-specific transcription inhibitor and the 50 kD protein is a DNA binding subunit of the NF-kappa-B (NFKB) protein complex. NFKB is a transcription regulator that is activated by various intra- and extra-cellular stimuli such as cytoki…	15.4644	14.8066	15.7555	13.2569	8.91281	7.52305	8.80125	8.13124
ENSG00000259471.1	1585.86	-1.37546	0.070192	-19.5956	1.68543e-85	1.54384e-83	6.06904	2.41117	LINC01169	long intergenic non-protein coding RNA 1169	NA	6.25771	6.38301	6.30815	5.3273	2.61798	2.21171	2.81008	2.00492
ENSG00000005108.16	213.101	-3.07197	0.156823	-19.5888	1.92843e-85	1.76019e-83	0.227283	0.027848	THSD7A	thrombospondin type 1 domain containing 7A	The protein encoded by this gene is found almost exclusively in endothelial cells from placenta and umbilical cord. The encoded protein appears to interact with alpha(V)beta(3) integrin and paxillin to inhibit endothelial cell migration and tube formation. This protein may be involved in cytoskeletal organization. Variations in this gene may be associated with low bone mineral density in osteopor…	0.274683	0.22534	0.240578	0.168531	0.0343269	0.0245625	0.0266277	0.0258751
ENSG00000112079.9	4567.49	0.869929	0.0444373	19.5766	2.45022e-85	2.22858e-83	16.5176	31.1446	STK38	serine/threonine kinase 38	This gene encodes a member of the AGC serine/threonine kinase family of proteins. The kinase activity of this protein is regulated by autophosphorylation and phosphorylation by other upstream kinases. This protein has been shown to function in the cell cycle and apoptosis. This protein has also been found to regulate the protein stability and transcriptional activity of the MYC oncogene. Alternat…	16.1463	16.9594	16.8221	16.1425	33.6071	28.5916	32.8589	29.521
ENSG00000143382.15	1260.41	1.46164	0.0746818	19.5716	2.7026e-85	2.4495e-83	15.9009	45.1731	ADAMTSL4	ADAMTS like 4	This gene is a member of ADAMTS (a disintegrin and metalloproteinase with thrombospondin motifs)-like gene family and encodes a protein with seven thrombospondin type 1 repeats. The thrombospondin type 1 repeat domain is found in many proteins with diverse biological functions including cellular adhesion, angiogenesis, and patterning of the developing nervous system. Alternate transcriptional spl…	15.59	16.2301	15.0536	16.7298	45.9932	41.1824	51.987	41.53
ENSG00000162512.16	3231.2	1.05277	0.0539512	19.5133	8.46538e-85	7.64578e-83	14.6492	31.3149	SDC3	syndecan 3	The protein encoded by this gene belongs to the syndecan proteoglycan family. It may play a role in the organization of cell shape by affecting the actin cytoskeleton, possibly by transferring signals from the cell surface in a sugar-dependent mechanism. Allelic variants of this gene have been associated with obesity. [provided by RefSeq, Oct 2009].	14.479	15.0155	14.1443	14.958	33.2381	30.3453	31.9522	29.7238
ENSG00000076706.17	1762.82	5.00592	0.256754	19.4969	1.16556e-84	1.04905e-82	2.25104	73.8391	MCAM	melanoma cell adhesion molecule	NA	2.44089	2.64871	2.16071	1.75384	86.4084	83.9892	45.673	79.2859
ENSG00000162618.15	3935	-1.55816	0.0799335	-19.4932	1.25291e-84	1.12375e-82	4.12141	1.43551	ADGRL4	adhesion G protein-coupled receptor L4	NA	4.92198	3.97088	4.30645	3.28633	1.57579	1.39739	1.37324	1.39563
ENSG00000164023.14	2918.12	0.981042	0.0503637	19.4791	1.65025e-84	1.475e-82	5.94275	12.092	SGMS2	sphingomyelin synthase 2	Sphingomyelin, a major component of cell and Golgi membranes, is made by the transfer of phosphocholine from phosphatidylcholine onto ceramide, with diacylglycerol as a side product. The protein encoded by this gene is an enzyme that catalyzes this reaction primarily at the cell membrane. The synthesis is reversible, and this enzyme can catalyze the reaction in either direction. The encoded prote…	5.88883	6.08232	6.17107	5.62877	12.9428	10.8846	12.2506	12.2899
ENSG00000265107.3	354.393	-2.16869	0.111417	-19.4646	2.19128e-84	1.95182e-82	9.27821	2.12623	GJA5	gap junction protein alpha 5	This gene is a member of the connexin gene family. The encoded protein is a component of gap junctions, which are composed of arrays of intercellular channels that provide a route for the diffusion of low molecular weight materials from cell to cell. Mutations in this gene may be associated with atrial fibrillation. Alternatively spliced transcript variants encoding the same isoform have been des…	9.9862	9.83275	9.89701	7.39686	2.25032	2.10021	1.79952	2.35488
ENSG00000261526.2	169.157	-3.34975	0.172128	-19.4608	2.36e-84	2.09489e-82	65.2391	6.64362	AC012615.1	NA	NA	72.8708	61.4642	73.994	52.6274	7.98824	4.65744	7.70566	6.22312
ENSG00000145247.12	372.518	-2.24178	0.11534	-19.4364	3.79955e-84	3.36117e-82	7.70743	1.6821	OCIAD2	OCIA domain containing 2	NA	9.44346	7.64944	7.22899	6.50781	1.86735	1.52959	1.48743	1.84402
ENSG00000162878.13	2680.45	1.03717	0.0533704	19.4334	4.02716e-84	3.55036e-82	45.8481	97.0069	PKDCC	protein kinase domain containing, cytoplasmic	NA	44.0508	46.896	47.3929	45.0527	101.353	91.2805	105.492	89.9018
ENSG00000233527.9	908.751	-1.25279	0.0645026	-19.4224	4.99375e-84	4.38754e-82	16.2403	7.03258	ZNF529-AS1	ZNF529 antisense RNA 1	NA	17.386	16.7819	16.6791	14.114	7.97898	6.27909	7.01792	6.85432
ENSG00000274020.4	1662.23	-1.076	0.055453	-19.4038	7.16578e-84	6.27455e-82	2.70666	1.32336	LINC01138	long intergenic non-protein coding RNA 1138	NA	2.841	2.68677	2.90639	2.39248	1.42788	1.20577	1.44423	1.21554
ENSG00000221955.10	747.13	1.48732	0.0766749	19.3978	8.05712e-84	7.0312e-82	0.827408	2.39205	SLC12A8	solute carrier family 12 member 8	This gene is thought to be a candidate for psoriasis susceptibility. Several alternatively spliced transcript variants of this gene have been described, but the full-length nature of some of these variants has not been determined. [provided by RefSeq, Sep 2010].	0.769623	0.900606	0.844031	0.79537	2.50551	2.11959	2.71652	2.22657
ENSG00000237505.8	515.24	-1.64337	0.0848879	-19.3593	1.7014e-83	1.47976e-81	0.201464	0.0660622	PKN2-AS1	PKN2 antisense RNA 1	NA	0.208569	0.204082	0.217486	0.17572	0.0685129	0.0715231	0.0660968	0.0581161
ENSG00000166482.12	4280.34	1.65207	0.0854053	19.3439	2.29268e-83	1.98733e-81	150.674	489.498	MFAP4	microfibril associated protein 4	This gene encodes a protein with similarity to a bovine microfibril-associated protein. The protein has binding specificities for both collagen and carbohydrate. It is thought to be an extracellular matrix protein which is involved in cell adhesion or intercellular interactions. The gene is located within the Smith-Magenis syndrome region. Two transcript variants encoding different isoforms have …	132.51	145.847	163.222	161.115	484.991	444.728	569.082	459.19
ENSG00000088826.18	1629.01	-1.07091	0.0553645	-19.3429	2.33995e-83	2.02151e-81	9.07138	4.4507	SMOX	spermine oxidase	Polyamines are ubiquitous polycationic alkylamines which include spermine, spermidine, putrescine, and agmatine. These molecules participate in a broad range of cellular functions which include cell cycle modulation, scavenging reactive oxygen species, and the control of gene expression. These molecules also play important roles in neurotransmission through their regulation of cell-surface recept…	10.0692	8.63458	9.29316	8.28862	4.88693	4.11532	4.51036	4.29021
ENSG00000247137.9	753.877	-1.67679	0.0867132	-19.3372	2.61253e-83	2.24947e-81	33.9338	10.9247	AP000873.2	NA	NA	38.094	33.9116	36.1835	27.5459	12.5161	10.3229	9.86703	10.9929
ENSG00000154217.15	2821.93	-1.25389	0.0648531	-19.3343	2.7649e-83	2.37276e-81	3.41371	1.4768	PITPNC1	phosphatidylinositol transfer protein cytoplasmic 1	This gene encodes a member of the phosphatidylinositol transfer protein family. The encoded cytoplasmic protein plays a role in multiple processes including cell signaling and lipid metabolism by facilitating the transfer of phosphatidylinositol between membrane compartments. Alternatively spliced transcript variants encoding multiple isoforms have been observed for this gene, and a pseudogene of…	3.57641	3.34616	3.76525	2.96701	1.74127	1.35346	1.53282	1.27965
ENSG00000138119.17	23808.9	0.75422	0.0390584	19.31	4.42166e-83	3.78199e-81	27.6034	47.9716	MYOF	myoferlin	Mutations in dysferlin, a protein associated with the plasma membrane, can cause muscle weakness that affects both proximal and distal muscles. The protein encoded by this gene is a type II membrane protein that is structurally similar to dysferlin. It is a member of the ferlin family and associates with both plasma and nuclear membranes. The protein contains C2 domains that play a role in calciu…	27.7292	27.5542	28.2825	26.8477	51.2018	45.7748	48.3029	46.6068
ENSG00000240694.9	794.222	1.9516	0.101231	19.2786	8.11909e-83	6.92159e-81	9.50561	37.9384	PNMA2	PNMA family member 2	NA	8.40321	9.17528	9.06879	11.3752	38.0865	34.3287	43.3005	36.0377
ENSG00000261094.2	253.182	-2.51836	0.130874	-19.2427	1.62602e-82	1.38164e-80	43.7387	7.88839	AC007066.2	NA	NA	51.3481	42.2471	46.8636	34.4958	9.35645	7.06691	6.96251	8.16771
ENSG00000138434.17	7481.8	-1.17608	0.0611339	-19.2378	1.78803e-82	1.51431e-80	73.0809	33.2331	ITPRID2	ITPR interacting domain containing 2	NA	81.983	74.2832	74.3713	61.6862	36.7092	31.3029	31.7816	33.1388
ENSG00000175906.5	610.494	1.84678	0.0960273	19.2318	2.00441e-82	1.69203e-80	33.9586	125.912	ARL4D	ADP ribosylation factor like GTPase 4D	ADP-ribosylation factor 4D is a member of the ADP-ribosylation factor family of GTP-binding proteins. ARL4D is closely similar to ARL4A and ARL4C and each has a nuclear localization signal and an unusually high guanine nucleotide exchange rate. This protein may play a role in membrane-associated intracellular trafficking. Mutations in this gene have been associated with Bardet-Biedl syndrome (BBS…	32.2793	36.5806	29.1711	37.8035	132.901	108.708	142.262	119.779
ENSG00000254526.1	1300.99	-1.02174	0.0532041	-19.2042	3.41394e-82	2.87249e-80	4.47991	2.2713	AC090791.1	NA	NA	4.72495	4.46318	4.54091	4.19059	2.54016	2.20027	2.30069	2.04407
ENSG00000196924.18	234645	1.22991	0.0640519	19.2017	3.57998e-82	3.00242e-80	1469.05	3551.13	FLNA	filamin A	The protein encoded by this gene is an actin-binding protein that crosslinks actin filaments and links actin filaments to membrane glycoproteins. The encoded protein is involved in remodeling the cytoskeleton to effect changes in cell shape and migration. This protein interacts with integrins, transmembrane receptor complexes, and second messengers. Defects in this gene are a cause of several syn…	1431.28	1460.01	1450.27	1534.65	3765.05	3428.11	3381.4	3629.97
ENSG00000011347.10	765.656	-1.35654	0.0708582	-19.1444	1.07714e-81	9.00438e-80	4.48126	1.80143	SYT7	synaptotagmin 7	This gene is a member of the synaptotagmin gene family and encodes a protein similar to other family members that mediate calcium-dependent regulation of membrane trafficking in synaptic transmission. A similar protein in rodents mediates hormone secretion and lysosome exocytosis. In humans, expression of this gene has been associated with prostate cancer. Alternatively spliced transcript variant…	5.00094	4.30725	4.56181	4.05504	1.97476	1.76442	1.70487	1.76165
ENSG00000267871.6	305.211	-2.13175	0.111445	-19.1282	1.47039e-81	1.22521e-79	10.4047	2.44649	ZNF460-AS1	ZNF460 antisense RNA 1	NA	11.5845	10.2793	11.3665	8.38852	2.54771	2.40098	2.2663	2.57095
ENSG00000049130.16	2335.19	-1.59195	0.0832561	-19.1211	1.68484e-81	1.39939e-79	10.9588	3.73589	KITLG	KIT ligand	This gene encodes the ligand of the tyrosine-kinase receptor encoded by the KIT locus. This ligand is a pleiotropic factor that acts in utero in germ cell and neural cell development, and hematopoiesis, all believed to reflect a role in cell migration. In adults, it functions pleiotropically, while mostly noted for its continued requirement in hematopoiesis. Two transcript variants encoding diffe…	13.2596	10.7927	10.9476	8.83539	4.24545	3.42948	3.53676	3.73188
ENSG00000172201.12	869.969	1.29456	0.0677549	19.1066	2.22642e-81	1.8374e-79	28.5771	72.2858	ID4	inhibitor of DNA binding 4, HLH protein	This gene encodes a member of the inhibitor of DNA binding (ID) protein family. The encoded protein lacks DNA binding ability, and instead regulates gene expression through binding to and inhibiting basic helix-loop-helix transcription factors. This protein has been implicated in the regulation of diverse cellular processes that play a role in development and tumorigenesis. [provided by RefSeq, A…	29.1336	27.9423	31.2425	25.9901	75.0457	65.8405	73.2746	74.9824
ENSG00000147526.20	9971.3	0.693212	0.0362812	19.1067	2.22253e-81	1.8374e-79	16.7334	27.8933	TACC1	transforming acidic coiled-coil containing protein 1	This locus may represent a breast cancer candidate gene. It is located close to FGFR1 on a region of chromosome 8 that is amplified in some breast cancers. Several transcript variants encoding different isoforms have been found for this gene. [provided by RefSeq, Jun 2017].	17.2802	16.9434	16.8561	15.8541	29.6432	25.333	29.4688	27.1283
ENSG00000143515.18	7165.57	0.795143	0.0416491	19.0915	2.973e-81	2.44572e-79	55.7328	99.6816	ATP8B2	ATPase phospholipid transporting 8B2	The protein encoded by this gene belongs to the family of P-type cation transport ATPases, and to the subfamily of aminophospholipid-transporting ATPases. The aminophospholipid translocases transport phosphatidylserine and phosphatidylethanolamine from one side of a bilayer to another. Alternatively spliced transcript variants encoding different isoforms have been identified. [provided by RefSeq,…	56.1335	55.9679	55.645	55.1849	105.539	94.9622	103.315	94.9102
ENSG00000144959.11	2577.36	-1.06573	0.0558399	-19.0854	3.33831e-81	2.73752e-79	11.8252	5.80667	NCEH1	neutral cholesterol ester hydrolase 1	NA	12.8388	11.7478	12.1441	10.5702	6.28672	5.79697	5.53472	5.60825
ENSG00000077943.8	2177.31	3.26207	0.170985	19.0781	3.84005e-81	3.13899e-79	0.547924	5.38803	ITGA8	integrin subunit alpha 8	Integrins are heterodimeric transmembrane receptor proteins that mediate numerous cellular processes including cell adhesion, cytoskeletal rearrangement, and activation of cell signaling pathways. Integrins are composed of alpha and beta subunits. This gene encodes the alpha 8 subunit of the heterodimeric integrin alpha8beta1 protein. The encoded protein is a single-pass type 1 membrane protein t…	0.574768	0.568094	0.577554	0.471282	6.36748	5.79146	3.89338	5.49981
ENSG00000114270.17	5701.66	-3.29297	0.172678	-19.07	4.47943e-81	3.6501e-79	91.2821	9.51623	COL7A1	collagen type VII alpha 1 chain	This gene encodes the alpha chain of type VII collagen. The type VII collagen fibril, composed of three identical alpha collagen chains, is restricted to the basement zone beneath stratified squamous epithelia. It functions as an anchoring fibril between the external epithelia and the underlying stroma. Mutations in this gene are associated with all forms of dystrophic epidermolysis bullosa. In t…	111.242	87.8773	91.376	74.6334	10.9217	10.3355	6.94921	9.85854
ENSG00000143355.16	938.708	1.53903	0.0807596	19.0569	5.75372e-81	4.67372e-79	5.58003	16.6931	LHX9	LIM homeobox 9	This gene encodes a member of the LIM homeobox gene family of developmentally expressed transcription factors. The encoded protein contains a homeodomain and two cysteine-rich zinc-binding LIM domains involved in protein-protein interactions. The protein is highly similar to a mouse protein that causes gonadal agenesis when inactivated, suggesting a role in gonadal development. Alternative splici…	4.89796	5.65184	5.93353	5.83678	16.7613	15.7492	17.2975	16.9646
ENSG00000153904.21	36079	0.941183	0.049389	19.0565	5.80116e-81	4.69748e-79	26.0386	51.621	DDAH1	dimethylarginine dimethylaminohydrolase 1	This gene belongs to the dimethylarginine dimethylaminohydrolase (DDAH) gene family. The encoded enzyme plays a role in nitric oxide generation by regulating cellular concentrations of methylarginines, which in turn inhibit nitric oxide synthase activity. [provided by RefSeq, Jul 2008].	25.5693	25.9709	26.8738	25.7405	58.727	49.1533	50.5737	48.0298
ENSG00000099864.18	657.981	1.43014	0.0751079	19.0411	7.78025e-81	6.28037e-79	2.47905	6.87409	PALM	paralemmin	This gene encodes a member of the paralemmin protein family. The product of this gene is a prenylated and palmitoylated phosphoprotein that associates with the cytoplasmic face of plasma membranes and is implicated in plasma membrane dynamics in neurons and other cell types. Several alternatively spliced transcript variants have been identified, but the full-length nature of only two transcript v…	2.3045	2.50193	2.45798	2.65181	7.23624	6.46927	7.29585	6.49501
ENSG00000072195.15	4956.44	1.13291	0.0595107	19.037	8.41719e-81	6.77335e-79	14.4571	32.7142	SPEG	striated muscle enriched protein kinase	This gene encodes a protein with similarity to members of the myosin light chain kinase family. This protein family is required for myocyte cytoskeletal development. Along with the desmin gene, expression of this gene may be controlled by the desmin locus control region. Mutations in this gene are associated with centronuclear myopathy 5. [provided by RefSeq, Jun 2016].	13.6641	14.729	14.7355	14.6998	36.0628	32.3751	32.8961	29.5229
ENSG00000164022.17	1833.02	-1.05141	0.0552403	-19.0334	9.02853e-81	7.24273e-79	20.0059	9.9442	AIMP1	aminoacyl tRNA synthetase complex interacting multifunctional protein 1	The protein encoded by this gene is a cytokine that is specifically induced by apoptosis, and it is involved in the control of angiogenesis, inflammation, and wound healing. The release of this cytokine renders the tumor-associated vasculature sensitive to tumor necrosis factor. The precursor protein is identical to the p43 subunit, which is associated with the multi-tRNA synthetase complex, and …	20.8664	21.5217	19.9731	17.6625	10.5563	9.11317	10.1787	9.92861
ENSG00000165379.13	629.539	-1.61302	0.0847625	-19.0299	9.64628e-81	7.71433e-79	0.878495	0.296066	LRFN5	leucine rich repeat and fibronectin type III domain containing 5	This gene encodes a protein that belongs to the leucine-rich repeat and fibronectin type III domain-containing family of proteins. A similar protein in mouse, a glycosylated transmembrane protein, is thought to function in presynaptic differentiation. [provided by RefSeq, Sep 2016].	1.00431	0.86587	0.929298	0.714498	0.331938	0.263985	0.304306	0.284036
ENSG00000170921.15	10536.6	-0.762556	0.0401252	-19.0044	1.56815e-80	1.25021e-78	8.70219	5.28748	TANC2	tetratricopeptide repeat, ankyrin repeat and coiled-coil containing 2	NA	9.17154	8.91707	8.90513	7.81503	5.9476	4.91877	5.39911	4.88444
ENSG00000243797.6	694.301	-1.71673	0.0903669	-18.9973	1.79614e-80	1.42757e-78	0.736296	0.230245	AC004917.1	NA	NA	0.795715	0.730568	0.823232	0.595669	0.261474	0.221072	0.252963	0.18547
ENSG00000166510.14	186.824	-2.57844	0.136052	-18.9519	4.26228e-80	3.37727e-78	1.51717	0.262444	CCDC68	coiled-coil domain containing 68	NA	1.61667	1.56298	1.6175	1.27155	0.323292	0.234889	0.236874	0.25472
ENSG00000184557.4	758.919	1.5878	0.0838358	18.9395	5.39561e-80	4.2622e-78	31.4771	97.5421	SOCS3	suppressor of cytokine signaling 3	This gene encodes a member of the STAT-induced STAT inhibitor (SSI), also known as suppressor of cytokine signaling (SOCS), family. SSI family members are cytokine-inducible negative regulators of cytokine signaling. The expression of this gene is induced by various cytokines, including IL6, IL10, and interferon (IFN)-gamma. The protein encoded by this gene can bind to JAK2 kinase, and inhibit th…	31.6191	30.0346	31.0733	33.1815	98.2644	90.2919	114.916	86.6962
ENSG00000253557.6	201.176	-4.17731	0.220603	-18.9359	5.77127e-80	4.54505e-78	0.603147	0.034241	AC100849.1	NA	NA	0.810322	0.504943	0.674977	0.422345	0.0363446	0.0361197	0.0262259	0.0382739
ENSG00000218336.9	1704.92	-1.49462	0.0789383	-18.934	5.98617e-80	4.69996e-78	1.05081	0.383884	TENM3	teneurin transmembrane protein 3	This gene encodes a large transmembrane protein that may be involved in the regulation of neuronal development. Mutation in this gene causes microphthalmia. [provided by RefSeq, Aug 2015].	1.22987	1.05692	1.0628	0.853651	0.426871	0.350373	0.426574	0.331718
ENSG00000138080.14	10406.3	1.23838	0.0654214	18.9293	6.53745e-80	5.11724e-78	217.51	529.284	EMILIN1	elastin microfibril interfacer 1	This gene encodes an extracellular matrix glycoprotein that is characterized by an N-terminal microfibril interface domain, a coiled-coiled alpha-helical domain, a collagenous domain and a C-terminal globular C1q domain. The encoded protein associates with elastic fibers at the interface between elastin and microfibrils and may play a role in the development of elastic tissues including large blo…	212.94	215.227	211.434	230.44	537.702	484.426	549.142	545.865
ENSG00000169071.15	2072.16	1.91409	0.101141	18.9249	7.11595e-80	5.55324e-78	0.614219	2.40517	ROR2	receptor tyrosine kinase like orphan receptor 2	The protein encoded by this gene is a receptor protein tyrosine kinase and type I transmembrane protein that belongs to the ROR subfamily of cell surface receptors. The protein may be involved in the early formation of the chondrocytes and may be required for cartilage and growth plate development. Mutations in this gene can cause brachydactyly type B, a skeletal disorder characterized by hypopla…	0.537797	0.640755	0.632374	0.645951	2.7377	2.0166	2.92537	1.94103
ENSG00000114450.11	5254.41	0.847189	0.0447909	18.9143	8.69522e-80	6.76525e-78	18.5731	34.4458	GNB4	G protein subunit beta 4	Heterotrimeric guanine nucleotide-binding proteins (G proteins), which integrate signals between receptors and effector proteins, are composed of an alpha, a beta, and a gamma subunit. These subunits are encoded by families of related genes. This gene encodes a beta subunit. Beta subunits are important regulators of alpha subunits, as well as of certain signal transduction receptors and effectors…	18.7071	18.8336	18.9383	17.8136	36.9846	31.0844	34.9917	34.7226
ENSG00000109063.15	206.457	2.43333	0.128656	18.9134	8.84457e-80	6.86078e-78	0.611733	3.4211	MYH3	myosin heavy chain 3	Myosin is a major contractile protein which converts chemical energy into mechanical energy through the hydrolysis of ATP. Myosin is a hexameric protein composed of a pair of myosin heavy chains (MYH) and two pairs of nonidentical light chains. This gene is a member of the MYH family and encodes a protein with an IQ domain and a myosin head-like domain. Mutations in this gene have been associated…	0.597163	0.526071	0.727371	0.596329	3.74523	2.9864	3.33841	3.61435
ENSG00000115648.14	233.91	-3.24393	0.171561	-18.9084	9.73349e-80	7.52772e-78	1.67087	0.179885	MLPH	melanophilin	This gene encodes a member of the exophilin subfamily of Rab effector proteins. The protein forms a ternary complex with the small Ras-related GTPase Rab27A in its GTP-bound form and the motor protein myosin Va. A similar protein complex in mouse functions to tether pigment-producing organelles called melanosomes to the actin cytoskeleton in melanocytes, and is required for visible pigmentation i…	2.23062	1.52046	1.70876	1.22366	0.202073	0.194757	0.171852	0.150857
ENSG00000136546.16	164.566	2.85451	0.151008	18.903	1.07671e-79	8.30221e-78	0.0528522	0.39308	SCN7A	sodium voltage-gated channel alpha subunit 7	This gene encodes one of the many voltage-gated sodium channel proteins. For proper functioning of neurons and muscles during action potentials, voltage-gated sodium channels direct sodium ion diffusion for membrane depolarization. This sodium channel protein has some atypical characteristics; the similarity between the human and mouse proteins is lower compared to other orthologous sodium channe…	0.0360971	0.0542927	0.0640821	0.0569369	0.429778	0.346766	0.415416	0.380361
ENSG00000127863.15	517.361	-1.52969	0.0809858	-18.8883	1.42248e-79	1.09358e-77	1.99657	0.712545	TNFRSF19	TNF receptor superfamily member 19	The protein encoded by this gene is a member of the TNF-receptor superfamily. This receptor is highly expressed during embryonic development. It has been shown to interact with TRAF family members, and to activate JNK signaling pathway when overexpressed in cells. This receptor is capable of inducing apoptosis by a caspase-independent mechanism, and it is thought to play an essential role in embr…	2.13852	2.05443	2.10836	1.68495	0.817825	0.669935	0.68431	0.678111
ENSG00000260167.1	269.937	-2.32631	0.123173	-18.8865	1.47269e-79	1.12882e-77	5.45281	1.11252	AC093249.2	NA	NA	6.07185	5.46095	5.72585	4.55258	1.19429	1.28892	0.882413	1.08445
ENSG00000203446.2	166.107	-3.86599	0.204726	-18.8837	1.55408e-79	1.18768e-77	9.72946	0.688791	AC004988.1	NA	NA	11.4419	9.25856	11.1903	7.02706	0.753189	0.715985	0.487373	0.798616
ENSG00000166825.14	10584.9	-0.815801	0.0432593	-18.8584	2.5067e-79	1.91004e-77	121.359	70.9448	ANPEP	alanyl aminopeptidase, membrane	Aminopeptidase N is located in the small-intestinal and renal microvillar membrane, and also in other plasma membranes. In the small intestine aminopeptidase N plays a role in the final digestion of peptides generated from hydrolysis of proteins by gastric and pancreatic proteases. Its function in proximal tubular epithelial cells and other cell types is less clear. The large extracellular carbox…	128.717	116.663	125.77	114.286	73.0172	68.8321	74.5091	67.4208
ENSG00000162496.9	2944.18	1.77756	0.094281	18.8539	2.73152e-79	2.07523e-77	7.22011	25.6516	DHRS3	dehydrogenase/reductase 3	Short-chain dehydrogenases/reductases (SDRs), such as DHRS3, catalyze the oxidation/reduction of a wide range of substrates, including retinoids and steroids (Haeseleer and Palczewski, 2000 [PubMed 10800688]).[supplied by OMIM, Jun 2009].	5.98728	7.26866	7.5583	8.06621	27.0816	23.0028	29.4285	23.0932
ENSG00000225649.6	3623.44	-1.41468	0.0750796	-18.8424	3.39459e-79	2.57143e-77	6.37662	2.47259	LOC100506474	uncharacterized LOC100506474	NA	6.1861	6.46476	6.66456	6.19106	2.58917	2.24657	2.99331	2.06129
ENSG00000229656.7	744.488	-1.63204	0.0866221	-18.8409	3.48681e-79	2.63356e-77	2.50353	0.830006	ITGB1-DT	ITGB1 divergent transcript	NA	2.75442	2.56469	2.69918	1.99583	0.939318	0.819447	0.765471	0.795787
ENSG00000138061.12	3396.16	1.62544	0.0862976	18.8352	3.88359e-79	2.92469e-77	10.586	33.7941	CYP1B1	cytochrome P450 family 1 subfamily B member 1	This gene encodes a member of the cytochrome P450 superfamily of enzymes. The cytochrome P450 proteins are monooxygenases which catalyze many reactions involved in drug metabolism and synthesis of cholesterol, steroids and other lipids. The enzyme encoded by this gene localizes to the endoplasmic reticulum and metabolizes procarcinogens such as polycyclic aromatic hydrocarbons and 17beta-estradio…	10.1451	10.6587	9.93119	11.6089	33.9539	28.3206	39.5643	33.3377
ENSG00000117461.15	309.386	-2.07025	0.10998	-18.8239	4.80739e-79	3.60988e-77	1.47479	0.36236	PIK3R3	phosphoinositide-3-kinase regulatory subunit 3	Phosphatidylinositol 3-kinase (PI3K) phosphorylates phosphatidylinositol and similar compounds, which then serve as second messengers in growth signaling pathways. PI3K is composed of a catalytic and a regulatory subunit. The protein encoded by this gene represents a regulatory subunit of PI3K. The encoded protein contains two SH2 domains through which it binds activated protein tyrosine kinases …	1.58448	1.54704	1.41371	1.35393	0.434394	0.352766	0.28015	0.382128
ENSG00000126603.9	2513.69	1.42364	0.0756593	18.8164	5.54257e-79	4.14986e-77	15.0303	41.5639	GLIS2	GLIS family zinc finger 2	This gene is a member of the GLI-similar zinc finger protein family and encodes a nuclear transcription factor with five C2H2-type zinc finger domains. The protein encoded by this gene is widely expressed at low levels in the neural tube and peripheral nervous system and likely promotes neuronal differentiation. It is abundantly expressed in the kidney and may have a role in the regulation of kid…	13.8412	14.9425	15.1446	16.1931	44.936	40.5575	39.1154	41.6467
ENSG00000183891.6	383.755	-1.86195	0.0990718	-18.7939	8.46894e-79	6.32258e-77	30.8516	8.79965	TTC32	tetratricopeptide repeat domain 32	NA	32.8341	30.6536	31.7785	28.1403	9.90782	6.45162	10.6318	8.20733
ENSG00000102531.16	15993.4	-1.06404	0.0566863	-18.7707	1.31096e-78	9.75894e-77	25.4274	12.5094	FNDC3A	fibronectin type III domain containing 3A	NA	28.1227	24.9609	27.0289	21.5971	14.0973	11.7889	12.2532	11.8981
ENSG00000101265.16	2344.68	1.47584	0.0786568	18.763	1.51592e-78	1.12522e-76	7.78137	22.3077	RASSF2	Ras association domain family member 2	This gene encodes a protein that contains a Ras association domain. Similar to its cattle and sheep counterparts, this gene is located near the prion gene. Two alternatively spliced transcripts encoding the same isoform have been reported. [provided by RefSeq, Jul 2008].	7.2874	7.52943	7.93673	8.37192	24.5944	22.1743	20.3669	22.0949
ENSG00000248601.1	410.069	-2.5083	0.133734	-18.7558	1.73433e-78	1.28365e-76	1.15379	0.208498	AC116634.1	NA	NA	1.46572	1.03414	1.24342	0.871895	0.211004	0.179997	0.257405	0.185586
ENSG00000123610.5	1676.9	-1.15234	0.0614438	-18.7543	1.78528e-78	1.31759e-76	28.2058	13.112	TNFAIP6	TNF alpha induced protein 6	The protein encoded by this gene is a secretory protein that contains a hyaluronan-binding domain, and thus is a member of the hyaluronan-binding protein family. The hyaluronan-binding domain is known to be involved in extracellular matrix stability and cell migration. This protein has been shown to form a stable complex with inter-alpha-inhibitor (I alpha I), and thus enhance the serine protease…	27.9237	27.7463	29.5819	27.5713	13.7093	11.215	14.1881	13.3357
ENSG00000105974.12	7230.15	1.21988	0.0650478	18.7536	1.80997e-78	1.332e-76	32.9151	78.7603	CAV1	caveolin 1	The scaffolding protein encoded by this gene is the main component of the caveolae plasma membranes found in most cell types. The protein links integrin subunits to the tyrosine kinase FYN, an initiating step in coupling integrins to the Ras-ERK pathway and promoting cell cycle progression. The gene is a tumor suppressor gene candidate and a negative regulator of the Ras-p42/44 mitogen-activated …	34.6643	32.7787	33.5466	30.6707	83.8105	75.2197	71.8927	84.1183
ENSG00000131981.16	2365.55	1.1117	0.0593288	18.7379	2.43029e-78	1.78343e-76	19.2339	42.8481	LGALS3	galectin 3	This gene encodes a member of the galectin family of carbohydrate binding proteins. Members of this protein family have an affinity for beta-galactosides. The encoded protein is characterized by an N-terminal proline-rich tandem repeat domain and a single C-terminal carbohydrate recognition domain. This protein can self-associate through the N-terminal domain allowing it to bind to multivalent sa…	19.3776	19.6858	18.6971	19.1751	43.3297	38.4028	47.0165	42.6435
ENSG00000185551.15	9072.03	0.947446	0.050572	18.7346	2.58636e-78	1.89258e-76	118.423	235.214	NR2F2	nuclear receptor subfamily 2 group F member 2	This gene encodes a member of the steroid thyroid hormone superfamily of nuclear receptors. The encoded protein is a ligand inducible transcription factor that is involved in the regulation of many different genes. Alternate splicing results in multiple transcript variants. [provided by RefSeq, Mar 2010].	116.535	122.38	117.131	117.646	247.076	226.605	234.007	233.169
ENSG00000122335.17	2350.67	1.36083	0.0726615	18.7284	2.90688e-78	2.12112e-76	6.14191	16.3137	SERAC1	serine active site containing 1	The protein encoded by this gene is a phosphatidylglycerol remodeling protein found at the interface of mitochondria and endoplasmic reticula, where it mediates phospholipid exchange. The encoded protein plays a major role in mitochondrial function and intracellular cholesterol trafficking. Defects in this gene are a cause of 3-methylglutaconic aciduria with deafness, encephalopathy, and Leigh-li…	5.65253	6.372	6.53478	6.00832	17.4382	14.0109	18.8885	14.9173
ENSG00000224934.5	390.119	-1.87843	0.100324	-18.7237	3.17315e-78	2.30889e-76	5.2167	1.46442	AL391684.1	NA	NA	5.62176	5.51639	5.5468	4.18188	1.76469	1.23934	1.53868	1.31499
ENSG00000285875.1	304.781	-2.0395	0.109177	-18.6807	7.10849e-78	5.15785e-76	0.417828	0.103945	AL035446.2	NA	NA	0.457783	0.379784	0.455781	0.377963	0.11437	0.111744	0.109044	0.0806241
ENSG00000269439.6	2662.42	-0.956454	0.0512055	-18.6787	7.37313e-78	5.33488e-76	42.1243	22.3826	PGLS-DT	PGLS divergent transcript	NA	46.5901	41.8265	41.8795	38.2013	25.4257	20.508	23.0915	20.505
ENSG00000104059.4	453.239	-1.7565	0.0940847	-18.6694	8.78567e-78	6.33918e-76	0.427065	0.129808	FAM189A1	family with sequence similarity 189 member A1	NA	0.44284	0.451049	0.456323	0.358047	0.139492	0.123112	0.153639	0.102991
ENSG00000028277.21	553.561	-1.90635	0.102271	-18.6402	1.51796e-77	1.09221e-75	2.17503	0.595859	POU2F2	POU class 2 homeobox 2	The protein encoded by this gene is a homeobox-containing transcription factor of the POU domain family. The encoded protein binds the octamer sequence 5'-ATTTGCAT-3', a common transcription factor binding site in immunoglobulin gene promoters. Several transcript variants encoding different isoforms have been found for this gene. [provided by RefSeq, Oct 2011].	2.64938	2.18308	2.08895	1.77873	0.623574	0.593268	0.546218	0.620378
ENSG00000135678.12	339.961	-1.77719	0.0953472	-18.6391	1.54686e-77	1.10992e-75	1.11478	0.335325	CPM	carboxypeptidase M	The protein encoded by this gene is a membrane-bound arginine/lysine carboxypeptidase. Its expression is associated with monocyte to macrophage differentiation. This encoded protein contains hydrophobic regions at the amino and carboxy termini and has 6 potential asparagine-linked glycosylation sites. The active site residues of carboxypeptidases A and B are conserved in this protein. Three alter…	1.11903	1.16405	1.1604	1.01565	0.360932	0.333192	0.294006	0.353172
ENSG00000176597.12	579.445	-1.61473	0.0866971	-18.625	2.01554e-77	1.4422e-75	5.30377	1.7873	B3GNT5	UDP-GlcNAc:betaGal beta-1,3-N-acetylglucosaminyltransferase 5	This gene encodes a member of the beta-1,3-N-acetylglucosaminyltransferase family. This enzyme is a type II membrane protein. It exhibits strong activity to transfer GlcNAc to glycolipid substrates and is identified as the most likely candidate for lactotriaosylceramide synthase. This enzyme is essential for the expression of Lewis X epitopes on glycolipids. [provided by RefSeq, Jul 2008].	6.24872	5.1593	5.32068	4.48637	1.94276	1.55422	1.85806	1.79417
ENSG00000001461.17	1422.98	1.35168	0.0725945	18.6196	2.22942e-77	1.59084e-75	3.83716	10.0809	NIPAL3	NIPA like domain containing 3	NA	3.85743	3.7656	3.76588	3.95972	11.1062	9.88937	9.1787	10.1492
ENSG00000228393.4	5648.27	-1.26329	0.0679212	-18.5994	3.25174e-77	2.31393e-75	34.9253	15.028	LINC01004	long intergenic non-protein coding RNA 1004	NA	37.0108	34.295	38.367	30.0284	17.346	13.0643	16.6862	13.0156
ENSG00000170579.17	630.052	-1.55392	0.0836329	-18.5802	4.6455e-77	3.29665e-75	0.2695	0.0945169	DLGAP1	DLG associated protein 1	NA	0.295528	0.264619	0.288939	0.228912	0.112079	0.0867193	0.101961	0.0773087
ENSG00000254811.5	134.115	-3.8022	0.204947	-18.5521	7.83674e-77	5.54605e-75	4.61579	0.337574	LOC101928535	uncharacterized LOC101928535	NA	4.40705	4.88236	5.178	3.99574	0.38724	0.406396	0.24974	0.30692
ENSG00000258081.4	136.965	-4.15255	0.224075	-18.532	1.14061e-76	8.05006e-75	0.102631	0.00597162	AL110292.1	NA	NA	0.118305	0.102488	0.109766	0.0799661	0.00662853	0.00398545	0.00822092	0.0050516
ENSG00000242759.8	4652.07	1.74604	0.0942315	18.5292	1.1996e-76	8.44328e-75	0.738774	2.57221	LINC00882	long intergenic non-protein coding RNA 882	NA	0.670057	0.779064	0.724671	0.781303	2.79533	2.28499	3.14341	2.0651
ENSG00000178726.7	735.568	-1.86052	0.100416	-18.5282	1.22313e-76	8.58552e-75	78.5394	22.28	THBD	thrombomodulin	The protein encoded by this intronless gene is an endothelial-specific type I membrane receptor that binds thrombin. This binding results in the activation of protein C, which degrades clotting factors Va and VIIIa and reduces the amount of thrombin generated. Mutations in this gene are a cause of thromboembolic disease, also known as inherited thrombophilia. [provided by RefSeq, Jul 2008].	97.1376	77.8929	75.9094	63.2176	25.3282	19.4679	21.0953	23.2284
ENSG00000104415.14	2279.41	-1.00425	0.0542095	-18.5254	1.28917e-76	9.02456e-75	20.5467	10.5556	CCN4	cellular communication network factor 4	This gene encodes a member of the WNT1 inducible signaling pathway (WISP) protein subfamily, which belongs to the connective tissue growth factor (CTGF) family. WNT1 is a member of a family of cysteine-rich, glycosylated signaling proteins that mediate diverse developmental processes. The CTGF family members are characterized by four conserved cysteine-rich domains: insulin-like growth factor-bin…	22.523	21.5163	20.1151	18.0324	11.6638	9.56818	10.8833	10.107
ENSG00000165617.15	4201.6	1.13078	0.0610435	18.5241	1.32002e-76	9.21554e-75	50.2073	113.568	DACT1	dishevelled binding antagonist of beta catenin 1	The protein encoded by this gene belongs to the dapper family, characterized by the presence of PDZ-binding motif at the C-terminus. It interacts with, and positively regulates dishevelled-mediated signaling pathways during development. Depletion of this mRNA from xenopus embryos resulted in loss of notochord and head structures, and mice lacking this gene died shortly after birth from severe pos…	48.1997	51.5728	48.2794	52.7771	121.562	102.677	119.974	110.057
ENSG00000213626.13	9577.15	1.57919	0.0853289	18.5071	1.80944e-76	1.25983e-74	14.2351	44.0639	LBH	LBH regulator of WNT signaling pathway	NA	12.4806	14.5935	14.6161	15.2503	45.2011	38.9649	52.2182	39.8715
ENSG00000110090.13	4200.86	0.820759	0.0443614	18.5016	2.00268e-76	1.39063e-74	9.27587	16.8764	CPT1A	carnitine palmitoyltransferase 1A	The mitochondrial oxidation of long-chain fatty acids is initiated by the sequential action of carnitine palmitoyltransferase I (which is located in the outer membrane and is detergent-labile) and carnitine palmitoyltransferase II (which is located in the inner membrane and is detergent-stable), together with a carnitine-acylcarnitine translocase. CPT I is the key enzyme in the carnitine-dependen…	9.89777	9.54201	8.95588	8.70781	18.484	15.9856	16.8267	16.2092
ENSG00000130066.16	1796.25	-1.07792	0.058262	-18.5012	2.02011e-76	1.39897e-74	218.724	106.814	SAT1	spermidine/spermine N1-acetyltransferase 1	The protein encoded by this gene belongs to the acetyltransferase family, and is a rate-limiting enzyme in the catabolic pathway of polyamine metabolism. It catalyzes the acetylation of spermidine and spermine, and is involved in the regulation of the intracellular concentration of polyamines and their transport out of cells. Defects in this gene are associated with keratosis follicularis spinulo…	232.899	216.449	219.142	206.405	107.312	95.6665	112.186	112.093
ENSG00000119280.17	20680.7	1.32433	0.0716942	18.4719	3.47871e-76	2.40263e-74	99.3385	257.064	C1orf198	chromosome 1 open reading frame 198	NA	88.2609	104.544	99.2448	105.304	272.646	235.432	264.729	255.45
ENSG00000139132.14	487.385	-1.48849	0.0807245	-18.4391	6.37522e-76	4.39142e-74	0.801189	0.293846	FGD4	FYVE, RhoGEF and PH domain containing 4	This gene encodes a protein that is involved in the regulation of the actin cytoskeleton and cell shape. This protein contains an actin filament-binding domain, which together with its Dbl homology domain and one of its pleckstrin homology domains, can form microspikes. This protein can activate MAPK8 independently of the actin filament-binding domain, and it is also involved in the activation of…	0.860269	0.827553	0.838665	0.678268	0.32154	0.275069	0.317867	0.260906
ENSG00000102007.11	2756.4	0.990339	0.0537161	18.4366	6.68585e-76	4.59315e-74	151.499	310.006	PLP2	proteolipid protein 2	This gene encodes an integral membrane protein that localizes to the endoplasmic reticulum in colonic epithelial cells. The encoded protein can multimerize and may function as an ion channel. A polymorphism in the promoter of this gene may be linked to an increased risk of X-linked cognitive disability. A pseudogene of this gene is found on chromosome 5. [provided by RefSeq, Jan 2010].	152.089	150.525	150.889	152.493	335.477	308.497	309.123	286.926
ENSG00000239462.1	228.308	-3.06269	0.166144	-18.4339	7.02143e-76	4.8106e-74	0.96943	0.118559	AC091212.1	NA	NA	1.22779	0.874745	1.06934	0.705847	0.143949	0.115038	0.130512	0.0847363
ENSG00000205426.10	200.269	-3.37353	0.183008	-18.4338	7.03963e-76	4.8106e-74	17.9033	1.76929	KRT81	keratin 81	The protein encoded by this gene is a member of the keratin gene family. As a type II hair keratin, it is a basic protein which heterodimerizes with type I keratins to form hair and nails. The type II hair keratins are clustered in a region of chromosome 12q13 and are grouped into two distinct subfamilies based on structure similarity. One subfamily, consisting of KRTHB1, KRTHB3, and KRTHB6, is h…	24.1578	16.4544	16.4197	14.5814	2.40971	1.79355	1.37349	1.50041
ENSG00000230533.4	159.977	-4.1928	0.227463	-18.4328	7.16222e-76	4.88146e-74	0.789805	0.0437236	AL356234.2	NA	NA	1.04845	0.703963	0.814851	0.59196	0.0462332	0.0523257	0.0431736	0.0331617
ENSG00000087303.18	11794.9	-0.80705	0.0438272	-18.4143	1.00806e-75	6.85245e-74	63.9187	37.6071	NID2	nidogen 2	This gene encodes a member of the nidogen family of basement membrane proteins. This protein is a cell-adhesion protein that binds collagens I and IV and laminin and may be involved in maintaining the structure of the basement membrane.[provided by RefSeq, Jun 2010].	70.6865	63.682	61.9071	59.3991	39.9931	35.571	38.673	36.1913
ENSG00000121057.13	465.592	1.48278	0.0805315	18.4124	1.04512e-75	7.08566e-74	1.85687	5.33577	AKAP1	A-kinase anchoring protein 1	The A-kinase anchor proteins (AKAPs) are a group of structurally diverse proteins, which have the common function of binding to the regulatory subunit of protein kinase A (PKA) and confining the holoenzyme to discrete locations within the cell. This gene encodes a member of the AKAP family. The encoded protein binds to type I and type II regulatory subunits of PKA and anchors them to the mitochon…	1.7562	1.84532	1.85057	1.97541	5.62094	5.05489	5.61647	5.05079
ENSG00000003436.16	5217.35	-1.24963	0.0679126	-18.4005	1.30122e-75	8.79894e-74	19.8947	8.60757	TFPI	tissue factor pathway inhibitor	This gene encodes a Kunitz-type serine protease inhibitor that regulates the tissue factor (TF)-dependent pathway of blood coagulation. The coagulation process initiates with the formation of a factor VIIa-TF complex, which proteolytically activates additional proteases (factors IX and X) and ultimately leads to the formation of a fibrin clot. The product of this gene inhibits the activated facto…	22.4996	19.3666	21.2935	16.4191	9.00802	7.62477	9.55169	8.24579
ENSG00000151575.14	994.851	-1.61591	0.0878641	-18.391	1.5511e-75	1.04612e-73	2.04356	0.686599	TEX9	testis expressed 9	NA	2.28924	1.9982	2.29566	1.59115	0.774872	0.606532	0.688113	0.676879
ENSG00000148841.17	4666.29	-1.09124	0.0593833	-18.3763	2.03365e-75	1.368e-73	60.5158	29.2253	ITPRIP	inositol 1,4,5-trisphosphate receptor interacting protein	This gene encodes a membrane-associated protein that binds the inositol 1,4,5-trisphosphate receptor (ITPR). The encoded protein enhances the sensitivity of ITPR to intracellular calcium signaling. Alternative splicing results in multiple transcript variants. [provided by RefSeq, Dec 2012].	63.6795	56.7229	63.9698	57.6909	29.9184	27.0854	29.0484	30.849
ENSG00000148158.17	4772.82	1.19349	0.064951	18.3753	2.0732e-75	1.39098e-73	6.06887	14.3314	SNX30	sorting nexin family member 30	NA	5.68473	5.93697	6.32629	6.3275	16.1304	13.7469	13.8176	13.6307
ENSG00000165175.15	1221.38	1.32086	0.0718931	18.3725	2.17929e-75	1.45838e-73	37.4427	96.2024	MID1IP1	MID1 interacting protein 1	NA	38.3578	36.3423	38.2083	36.8625	96.8711	90.8905	93.3137	103.734
ENSG00000184588.18	1469.07	-1.85401	0.100963	-18.3633	2.58609e-75	1.72613e-73	1.08723	0.309795	PDE4B	phosphodiesterase 4B	This gene is a member of the type IV, cyclic AMP (cAMP)-specific, cyclic nucleotide phosphodiesterase (PDE) family. The encoded protein regulates the cellular concentrations of cyclic nucleotides and thereby play a role in signal transduction. Altered activity of this protein has been associated with schizophrenia and bipolar affective disorder. Alternative splicing and the use of alternative pro…	1.23696	1.04864	1.16288	0.900441	0.292171	0.252922	0.397	0.297086
ENSG00000183011.13	1985.69	-1.02808	0.0560109	-18.355	3.01244e-75	2.00552e-73	25.6252	12.9187	NAA38	N-alpha-acetyltransferase 38, NatC auxiliary subunit	NA	26.8175	26.6697	26.8962	22.1175	13.8801	12.7393	12.8202	12.2351
ENSG00000269834.6	598.568	-1.52788	0.0833228	-18.3369	4.19874e-75	2.78812e-73	27.3154	9.74272	ZNF528-AS1	ZNF528 antisense RNA 1	NA	31.0267	27.6487	27.6177	22.9686	9.57369	9.19027	10.9701	9.23682
ENSG00000109511.12	786.168	-1.4668	0.0800053	-18.3338	4.44492e-75	2.94402e-73	3.33133	1.23823	ANXA10	annexin A10	This gene encodes a member of the annexin family. Members of this calcium-dependent phospholipid-binding protein family play a role in the regulation of cellular growth and in signal transduction pathways. The function of this gene has not yet been determined. [provided by RefSeq, Jul 2008].	3.64668	3.25348	3.60873	2.81644	1.32616	1.25512	1.13855	1.2331
ENSG00000278730.1	783.293	1.26799	0.0692162	18.3193	5.80587e-75	3.83558e-73	43.1229	107.02	AC005332.6	NA	NA	42.5179	41.3777	46.7525	41.8434	108.646	100.281	118.077	101.073
ENSG00000145362.20	2889.67	0.982325	0.0536458	18.3113	6.72387e-75	4.43072e-73	0.939402	1.91659	ANK2	ankyrin 2	This gene encodes a member of the ankyrin family of proteins that link the integral membrane proteins to the underlying spectrin-actin cytoskeleton. Ankyrins play key roles in activities such as cell motility, activation, proliferation, contact and the maintenance of specialized membrane domains. Most ankyrins are typically composed of three structural domains: an amino-terminal domain containing…	0.907338	0.93022	0.961431	0.958619	2.11935	1.76222	2.00631	1.77849
ENSG00000131773.14	2314.15	-1.23506	0.0674537	-18.3097	6.92252e-75	4.55001e-73	4.48016	1.95631	KHDRBS3	KH RNA binding domain containing, signal transduction associated 3	NA	5.06868	4.44753	4.6039	3.80053	2.21172	1.9153	1.83564	1.86259
ENSG00000168077.14	766.527	1.30722	0.0714481	18.2961	8.88326e-75	5.82394e-73	2.81741	7.18333	SCARA3	scavenger receptor class A member 3	This gene encodes a macrophage scavenger receptor-like protein. This protein has been shown to deplete reactive oxygen species, and thus play an important role in protecting cells from oxidative stress. The expression of this gene is induced by oxidative stress. Alternatively spliced transcript variants encoding distinct isoforms have been described. [provided by RefSeq, Jul 2008].	2.88309	2.70126	2.7058	2.97951	7.42287	6.53871	7.78477	6.98699
ENSG00000138758.11	36172.7	0.724907	0.0396248	18.2943	9.19345e-75	6.01205e-73	82.3828	140.582	SEPTIN11	septin 11	SEPT11 belongs to the conserved septin family of filament-forming cytoskeletal GTPases that are involved in a variety of cellular functions including cytokinesis and vesicle trafficking (Hanai et al., 2004 [PubMed 15196925]; Nagata et al., 2004 [PubMed 15485874]).[supplied by OMIM, Jul 2009].	81.477	83.1276	84.7512	80.1752	155.803	128.397	144.534	133.593
ENSG00000182580.3	921.673	1.44238	0.0789657	18.2659	1.54575e-74	1.00829e-72	6.58301	18.4349	EPHB3	EPH receptor B3	Ephrin receptors and their ligands, the ephrins, mediate numerous developmental processes, particularly in the nervous system. Based on their structures and sequence relationships, ephrins are divided into the ephrin-A (EFNA) class, which are anchored to the membrane by a glycosylphosphatidylinositol linkage, and the ephrin-B (EFNB) class, which are transmembrane proteins. The Eph family of recep…	6.04533	6.55453	6.41396	7.31823	20.2653	17.6865	18.2349	17.5531
ENSG00000108590.11	927.54	-1.45334	0.07966	-18.2443	2.29828e-74	1.49539e-72	44.8522	16.8238	MED31	mediator complex subunit 31	NA	49.7917	44.8829	47.4747	37.2596	18.0411	16.8379	15.3577	17.0584
ENSG00000270069.1	1981.12	-1.19756	0.0656439	-18.2432	2.34244e-74	1.52029e-72	30.2358	13.5981	MIR222HG	miR222/221 cluster host gene	NA	33.6812	28.6477	32.2835	26.3308	14.7548	11.6367	14.8335	13.1675
ENSG00000148834.13	2041.31	-1.09474	0.0600236	-18.2385	2.55459e-74	1.65382e-72	23.7733	11.4543	GSTO1	glutathione S-transferase omega 1	The protein encoded by this gene is an omega class glutathione S-transferase (GST) with glutathione-dependent thiol transferase and dehydroascorbate reductase activities. GSTs are involved in the metabolism of xenobiotics and carcinogens. The encoded protein acts as a homodimer and is found in the cytoplasm. Three transcript variants encoding different isoforms have been found for this gene. [pro…	25.9711	22.8116	25.256	21.0545	12.3722	10.8516	11.0106	11.5829
ENSG00000125868.16	14384.6	1.02869	0.0564493	18.2232	3.37829e-74	2.18161e-72	65.0189	136.647	DSTN	destrin, actin depolymerizing factor	The product of this gene belongs to the actin-binding proteins ADF family. This family of proteins is responsible for enhancing the turnover rate of actin in vivo. This gene encodes the actin depolymerizing protein that severs actin filaments (F-actin) and binds to actin monomers (G-actin). Two transcript variants encoding distinct isoforms have been identified for this gene. [provided by RefSeq,…	64.0159	64.4191	66.5473	65.0935	143.466	126.254	134.443	142.423
ENSG00000163734.4	171.634	-2.93638	0.161474	-18.1849	6.79988e-74	4.38024e-72	37.4105	5.10131	CXCL3	C-X-C motif chemokine ligand 3	This antimicrobial gene encodes a member of the CXC subfamily of chemokines. The encoded protein is a secreted growth factor that signals through the G-protein coupled receptor, CXC receptor 2. This protein plays a role in inflammation and as a chemoattractant for neutrophils. [provided by RefSeq, Sep 2014].	38.8399	36.9736	37.419	36.4095	3.24743	3.86249	6.95965	6.33566
ENSG00000134824.14	12619.3	0.816981	0.0449554	18.1732	8.42143e-74	5.41129e-72	33.6435	61.1027	FADS2	fatty acid desaturase 2	The protein encoded by this gene is a member of the fatty acid desaturase (FADS) gene family. Desaturase enzymes regulate unsaturation of fatty acids through the introduction of double bonds between defined carbons of the fatty acyl chain. FADS family members are considered fusion products composed of an N-terminal cytochrome b5-like domain and a C-terminal multiple membrane-spanning desaturase p…	33.6996	33.312	33.8121	33.7505	64.2059	57.4192	62.8736	59.9119
ENSG00000006468.14	1975.01	-1.8887	0.104077	-18.1472	1.35127e-73	8.66117e-72	8.53305	2.36076	ETV1	ETS variant transcription factor 1	This gene encodes a member of the ETS (E twenty-six) family of transcription factors. The ETS proteins regulate many target genes that modulate biological processes like cell growth, angiogenesis, migration, proliferation and differentiation. All ETS proteins contain an ETS DNA-binding domain that binds to DNA sequences containing the consensus 5'-CGGA[AT]-3'. The protein encoded by this gene con…	9.46905	8.59498	9.05629	7.01189	2.66388	2.38757	1.82388	2.56771
ENSG00000113657.13	31726.6	0.951714	0.052529	18.1179	2.30263e-73	1.47226e-71	49.6178	99.005	DPYSL3	dihydropyrimidinase like 3	NA	47.8502	50.9191	49.2187	50.4832	105.599	92.826	99.7049	97.89
ENSG00000225697.13	687.674	-1.39497	0.0770107	-18.114	2.47111e-73	1.57608e-71	28.0172	10.9423	SLC26A6	solute carrier family 26 member 6	This gene belongs to the solute carrier 26 family, whose members encode anion transporter proteins. This particular family member encodes a protein involved in transporting chloride, oxalate, sulfate and bicarbonate. Alternatively spliced transcript variants encoding distinct isoforms have been described. [provided by RefSeq, Aug 2013].	29.7818	27.0781	29.8278	25.3813	12.6554	11.1969	10.8882	9.02868
ENSG00000149451.18	862.183	1.19013	0.0657475	18.1015	3.10273e-73	1.97405e-71	10.0844	23.7019	ADAM33	ADAM metallopeptidase domain 33	This gene encodes a member of the ADAM (a disintegrin and metalloprotease domain) family. Members of this family are membrane-anchored proteins structurally related to snake venom disintegrins, and have been implicated in a variety of biological processes involving cell-cell and cell-matrix interactions, including fertilization, muscle development, and neurogenesis. This protein is a type I trans…	10.4927	9.31089	10.0284	10.5058	25.5305	22.6279	24.5501	22.0992
ENSG00000168528.12	1970.49	-1.31056	0.0724671	-18.0848	4.19613e-73	2.66315e-71	30.6889	12.6939	SERINC2	serine incorporator 2	NA	34.4404	30.7369	29.7822	27.7963	13.2094	13.1281	11.5917	12.8464
ENSG00000062716.13	30755.8	-0.869036	0.0481152	-18.0616	6.3983e-73	4.05084e-71	80.8297	45.4798	VMP1	vacuole membrane protein 1	This gene encodes a transmembrane protein that plays a key regulatory role in the process of autophagy. The ectopic overexpression of the encoded protein in cultured cells triggers autophagy even under nutrient-rich conditions. This gene is overexpressed in pancreatitis affected acinar cells where the encoded protein mediates sequestration and degradation of potentially deleterious activated zymo…	87.3656	80.8091	84.8483	70.296	48.2758	42.6137	45.6203	45.4093
ENSG00000259200.2	168.799	-3.12354	0.173006	-18.0545	7.26705e-73	4.58961e-71	0.369248	0.0433293	LOC105370802	uncharacterized LOC105370802	NA	0.429573	0.358168	0.411631	0.277621	0.0535691	0.0479646	0.0329027	0.0388809
ENSG00000106819.13	1547.87	1.21327	0.0672133	18.051	7.74687e-73	4.88072e-71	9.71412	23.1779	ASPN	asporin	This gene encodes a cartilage extracellular protein that is member of the small leucine-rich proteoglycan family. The encoded protein may regulate chondrogenesis by inhibiting transforming growth factor-beta 1-induced gene expression in cartilage. This protein also binds collagen and calcium and may induce collagen mineralization. Polymorphisms in the aspartic acid repeat region of this gene are …	9.7659	9.65107	9.8868	9.55274	25.085	22.4462	21.3008	23.8795
ENSG00000113721.14	7326	0.996752	0.0552934	18.0266	1.20475e-72	7.57177e-71	31.8711	65.651	PDGFRB	platelet derived growth factor receptor beta	The protein encoded by this gene is a cell surface tyrosine kinase receptor for members of the platelet-derived growth factor family. These growth factors are mitogens for cells of mesenchymal origin. The identity of the growth factor bound to a receptor monomer determines whether the functional receptor is a homodimer (PDGFB or PDGFD) or a heterodimer (PDGFA and PDGFB). This gene is essential fo…	30.9804	31.256	33.7908	31.4573	68.0525	60.0854	73.4264	61.0396
ENSG00000149380.12	2417.23	-1.19499	0.0663777	-18.0028	1.85203e-72	1.16116e-70	12.1779	5.4691	P4HA3	prolyl 4-hydroxylase subunit alpha 3	This gene encodes a component of prolyl 4-hydroxylase, a key enzyme in collagen synthesis composed of two identical alpha subunits and two beta subunits. The encoded protein is one of several different types of alpha subunits and provides the major part of the catalytic site of the active enzyme. In collagen and related proteins, prolyl 4-hydroxylase catalyzes the formation of 4-hydroxyproline th…	13.2667	12.321	12.1625	10.9613	6.22929	5.50769	4.92111	5.2183
ENSG00000175040.6	344.954	-1.86681	0.103774	-17.9891	2.37081e-72	1.48282e-70	35.0989	9.84879	CHST2	carbohydrate sulfotransferase 2	This locus encodes a sulfotransferase protein. The encoded enzyme catalyzes the sulfation of a nonreducing N-acetylglucosamine residue, and may play a role in biosynthesis of 6-sulfosialyl Lewis X antigen. [provided by RefSeq, Aug 2011].	40.9006	35.1607	34.1402	30.194	10.9347	10.454	9.97327	8.03315
ENSG00000142303.14	1364.78	0.988303	0.054956	17.9835	2.6219e-72	1.6359e-70	8.22279	16.8372	ADAMTS10	ADAM metallopeptidase with thrombospondin type 1 motif 10	This gene belongs to the ADAMTS (a disintegrin and metalloproteinase domain with thrombospondin type-1 motifs) family of zinc-dependent proteases. ADAMTS proteases are complex secreted enzymes containing a prometalloprotease domain of the reprolysin type attached to an ancillary domain with a highly conserved structure that includes at least one thrombospondin type 1 repeat. They have been demons…	8.03384	8.4231	8.5349	7.89933	18.639	14.97	17.7431	15.9969
ENSG00000171812.13	475.792	1.59747	0.0888635	17.9766	2.9707e-72	1.84906e-70	2.16016	6.73284	COL8A2	collagen type VIII alpha 2 chain	This gene encodes the alpha 2 chain of type VIII collagen. This protein is a major component of the basement membrane of the corneal endothelium and forms homo- or heterotrimers with alpha 1 (VIII) type collagens. Defects in this gene are associated with Fuchs endothelial corneal dystrophy and posterior polymorphous corneal dystrophy type 2. Alternative splicing results in multiple transcript var…	1.91357	2.07516	2.25348	2.39842	7.40217	6.20458	6.77205	6.55257
ENSG00000071991.9	160.218	-2.78238	0.155064	-17.9435	5.3973e-72	3.35138e-70	0.74366	0.111408	CDH19	cadherin 19	This gene is one of three related type II cadherin genes situated in a cluster on chromosome 18. The encoded protein is a calcium dependent cell-cell adhesion glycoprotein containing five extracellular cadherin repeats. Loss of cadherins may be associated with cancer formation. Alternative splicing results in multiple transcript variants for this gene. [provided by RefSeq, Aug 2012].	0.716493	0.766729	0.796471	0.694946	0.134254	0.119858	0.0721525	0.119367
ENSG00000162892.16	583.717	-4.31319	0.240459	-17.9373	6.03064e-72	3.73567e-70	45.7996	2.3661	IL24	interleukin 24	This gene encodes a member of the IL10 family of cytokines. It was identified as a gene induced during terminal differentiation in melanoma cells. The protein encoded by this gene can induce apoptosis selectively in various cancer cells. Overexpression of this gene leads to elevated expression of several GADD family genes, which correlates with the induction of apoptosis. The phosphorylation of m…	61.1654	43.0427	46.1125	32.8777	1.97986	1.84443	3.33093	2.3092
ENSG00000140807.7	1354.09	-1.24472	0.0694154	-17.9315	6.69284e-72	4.13595e-70	5.19253	2.25527	NKD1	NKD inhibitor of WNT signaling pathway 1	In the mouse, Nkd is a Dishevelled (see DVL1; MIM 601365)-binding protein that functions as a negative regulator of the Wnt (see WNT1; MIM 164820)-beta-catenin (see MIM 116806)-Tcf (see MIM 602272) signaling pathway.[supplied by OMIM, Jun 2003].	5.61705	5.37236	5.49651	4.28419	2.50076	2.11457	2.4472	1.95854
ENSG00000228262.10	221.97	-2.31889	0.129326	-17.9306	6.80005e-72	4.19218e-70	0.0985673	0.0204236	LINC01320	long intergenic non-protein coding RNA 1320	NA	0.10704	0.0915636	0.110729	0.0849369	0.0271097	0.0166207	0.0202428	0.017721
ENSG00000105792.19	845.565	-1.10285	0.0615467	-17.9189	8.39115e-72	5.16076e-70	4.80521	2.30799	CFAP69	cilia and flagella associated protein 69	NA	5.01165	4.85952	5.01542	4.33428	2.64663	2.10421	2.30476	2.17636
ENSG00000227964.1	144.365	-3.11939	0.174192	-17.9077	1.026e-71	6.29517e-70	2.29062	0.264471	LINC01429	long intergenic non-protein coding RNA 1429	NA	2.38858	2.48631	2.34736	1.94024	0.268641	0.364564	0.266542	0.158137
ENSG00000223725.6	607.704	-1.27488	0.0712155	-17.9017	1.14413e-71	7.00335e-70	0.814215	0.347188	AC009226.1	NA	NA	0.868406	0.843237	0.841929	0.703286	0.382756	0.312136	0.358065	0.335794
ENSG00000261136.1	175.426	-2.4864	0.138902	-17.9004	1.17134e-71	7.15296e-70	26.8852	4.92682	AC023908.3	NA	NA	30.6691	27.107	27.3288	22.4362	5.67592	4.55025	5.44386	4.03724
ENSG00000172572.7	11665.7	-0.964984	0.0539332	-17.8922	1.3565e-71	8.26411e-70	13.2447	6.98205	PDE3A	phosphodiesterase 3A	This gene encodes a member of the cGMP-inhibited cyclic nucleotide phosphodiesterase (cGI-PDE) family. cGI-PDE enzymes hydrolyze both cAMP and cGMP, and play critical roles in many cellular processes by regulating the amplitude and duration of intracellular cyclic nucleotide signals. The encoded protein mediates platelet aggregation and also plays important roles in cardiovascular function by reg…	14.7006	12.9543	13.8856	11.4384	7.86156	6.66349	6.93156	6.47161
ENSG00000108691.9	5606.83	-1.2433	0.0695038	-17.8883	1.45514e-71	8.84416e-70	1087.88	472.543	CCL2	C-C motif chemokine ligand 2	This gene is one of several cytokine genes clustered on the q-arm of chromosome 17. Chemokines are a superfamily of secreted proteins involved in immunoregulatory and inflammatory processes. The superfamily is divided into four subfamilies based on the arrangement of N-terminal cysteine residues of the mature peptide. This chemokine is a member of the CC subfamily which is characterized by two ad…	1145.01	1091.56	1077.81	1037.14	468.938	420.648	471.61	528.976
ENSG00000102760.13	278.583	-1.78702	0.100143	-17.8447	3.1782e-71	1.92714e-69	8.88154	2.65111	RGCC	regulator of cell cycle	This gene is thought to regulate cell cycle progression. It is induced by p53 in response to DNA damage, or by sublytic levels of complement system proteins that result in activation of the cell cycle. The encoded protein localizes to the cytoplasm during interphase and to centrosomes during mitosis. The protein forms a complex with polo-like kinase 1. The protein also translocates to the nucleus…	9.28618	8.82453	8.92945	8.486	2.74784	2.68698	2.42583	2.74381
ENSG00000105281.12	10172.3	0.967221	0.0542366	17.8334	3.89323e-71	2.35517e-69	137.449	277.12	SLC1A5	solute carrier family 1 member 5	The SLC1A5 gene encodes a sodium-dependent neutral amino acid transporter that can act as a receptor for RD114/type D retrovirus (Larriba et al., 2001 [PubMed 11781704]).[supplied by OMIM, Jan 2011].	137.944	138.401	134.175	139.274	279.624	258.004	303.531	267.32
ENSG00000164674.15	512.846	-1.74823	0.0980383	-17.8321	3.98147e-71	2.40293e-69	1.89093	0.578542	SYTL3	synaptotagmin like 3	The protein encoded by this gene belongs to a family of peripheral membrane proteins that play a role in vesicular trafficking. This protein binds phospholipids in the presence of calcium ions. Alternatively spliced transcript variants encoding different isoforms have been found for this gene. [provided by RefSeq, Jan 2016].	2.17513	1.71859	2.01331	1.65668	0.685078	0.588166	0.505437	0.535485
ENSG00000230333.6	1243.56	-1.679	0.0942647	-17.8116	5.74878e-71	3.46146e-69	1.53797	0.494217	AC004160.1	NA	NA	1.77393	1.45419	1.68861	1.23516	0.596409	0.478499	0.508297	0.393661
ENSG00000166483.11	1761.88	-0.999136	0.0561112	-17.8064	6.30838e-71	3.78957e-69	32.5781	16.785	WEE1	WEE1 G2 checkpoint kinase	This gene encodes a nuclear protein, which is a tyrosine kinase belonging to the Ser/Thr family of protein kinases. This protein catalyzes the inhibitory tyrosine phosphorylation of CDC2/cyclin B kinase, and appears to coordinate the transition between DNA replication and mitosis by protecting the nucleus from cytoplasmically activated CDC2 kinase. [provided by RefSeq, Jul 2008].	35.1251	32.5989	34.098	28.4906	17.1739	15.3763	17.9647	16.6251
ENSG00000103742.12	256.44	-2.25203	0.126488	-17.8043	6.54939e-71	3.92523e-69	2.8108	0.605922	IGDCC4	immunoglobulin superfamily DCC subclass member 4	NA	3.46234	2.74228	2.54763	2.49094	0.722969	0.5958	0.579374	0.525545
ENSG00000268006.1	357.974	-1.67432	0.094158	-17.782	9.74725e-71	5.82827e-69	11.4826	3.71529	PTOV1-AS1	PTOV1 antisense RNA 1	NA	12.3109	11.0439	12.0436	10.5321	4.39946	3.0742	4.23348	3.15402
ENSG00000204257.15	302.041	-1.74326	0.0981533	-17.7606	1.42702e-70	8.51303e-69	6.23489	1.9185	HLA-DMA	major histocompatibility complex, class II, DM alpha	HLA-DMA belongs to the HLA class II alpha chain paralogues. This class II molecule is a heterodimer consisting of an alpha (DMA) and a beta chain (DMB), both anchored in the membrane. It is located in intracellular vesicles. DM plays a central role in the peptide loading of MHC class II molecules by helping to release the CLIP molecule from the peptide binding site. Class II molecules are express…	6.3591	6.35802	6.81852	5.40391	2.18131	1.83383	1.85708	1.8018
ENSG00000269514.3	176.645	-2.38305	0.134212	-17.7559	1.55052e-70	9.22847e-69	2.55096	0.502168	AC024257.3	NA	NA	2.60912	2.54452	2.82497	2.22521	0.577948	0.513345	0.465913	0.451465
ENSG00000133026.13	88464.2	1.37185	0.0772691	17.7542	1.59982e-70	9.49999e-69	86.0537	230.609	MYH10	myosin heavy chain 10	This gene encodes a member of the myosin superfamily. The protein represents a conventional non-muscle myosin; it should not be confused with the unconventional myosin-10 (MYO10). Myosins are actin-dependent motor proteins with diverse functions including regulation of cytokinesis, cell motility, and cell polarity. Mutations in this gene have been associated with May-Hegglin anomaly and developme…	76.4164	87.5517	88.03	92.2169	239.29	204.013	261.904	217.229
ENSG00000164418.20	9571.29	-1.43028	0.0805725	-17.7515	1.67811e-70	9.94204e-69	4.31564	1.64489	GRIK2	glutamate ionotropic receptor kainate type subunit 2	Glutamate receptors are the predominant excitatory neurotransmitter receptors in the mammalian brain and are activated in a variety of normal neurophysiologic processes. This gene product belongs to the kainate family of glutamate receptors, which are composed of four subunits and function as ligand-activated ion channels. The subunit encoded by this gene is subject to RNA editing at multiple sit…	4.507	4.32601	4.76434	3.66522	1.91983	1.68609	1.41961	1.55405
ENSG00000128591.15	17645.7	1.0745	0.0605363	17.7497	1.73238e-70	1.02401e-68	107.611	233.421	FLNC	filamin C	This gene encodes one of three related filamin genes, specifically gamma filamin. These filamin proteins crosslink actin filaments into orthogonal networks in cortical cytoplasm and participate in the anchoring of membrane proteins for the actin cytoskeleton. Three functional domains exist in filamin: an N-terminal filamentous actin-binding domain, a C-terminal self-association domain, and a memb…	108.565	105.657	106.041	110.183	251.107	229.561	219.218	233.799
ENSG00000132613.15	2772.69	0.864899	0.0487602	17.7378	2.1415e-70	1.26295e-68	21.6666	40.6955	MTSS2	MTSS I-BAR domain containing 2	NA	21.9395	21.3052	21.6279	21.7938	42.9522	37.3308	43.3071	39.1922
ENSG00000258859.1	274.833	-7.24928	0.408884	-17.7295	2.48428e-70	1.46177e-68	0.685314	0.00466872	LINC02296	long intergenic non-protein coding RNA 2296	NA	0.89154	0.630861	0.739862	0.478993	0.00524189	0.00343824	0.00520093	0.00479381
ENSG00000107864.15	1018.76	1.13058	0.0638424	17.709	3.57538e-70	2.09899e-68	0.716708	1.62041	CPEB3	cytoplasmic polyadenylation element binding protein 3	NA	0.696407	0.715367	0.736957	0.718101	1.85174	1.44409	1.70737	1.47844
ENSG00000175426.11	211.352	-2.36902	0.133804	-17.7051	3.82788e-70	2.24213e-68	2.219	0.443706	PCSK1	proprotein convertase subtilisin/kexin type 1	This gene encodes a member of the subtilisin-like proprotein convertase family, which includes proteases that process protein and peptide precursors trafficking through regulated or constitutive branches of the secretory pathway. The encoded protein undergoes an initial autocatalytic processing event in the ER to generate a heterodimer which exits the ER and sorts to subcellular compartments wher…	2.4756	2.2686	2.30797	1.82385	0.493442	0.44305	0.332919	0.505413
ENSG00000139734.19	4753.71	0.975498	0.0551072	17.7018	4.05994e-70	2.37267e-68	1.76336	3.57778	DIAPH3	diaphanous related formin 3	This gene encodes a member of the diaphanous subfamily of the formin family. Members of this family are involved in actin remodeling and regulate cell movement and adhesion. Mutations in this gene are associated with autosomal dominant auditory neuropathy 1. Multiple transcript variants encoding different isoforms have been found for this gene. [provided by RefSeq, Apr 2012].	1.8232	1.67451	1.87336	1.68238	4.14653	3.42606	3.49779	3.24074
ENSG00000251247.11	782.217	-1.42289	0.0804431	-17.6882	5.17115e-70	3.01526e-68	4.99029	1.92272	ZNF345	zinc finger protein 345	NA	5.4508	4.48106	5.42505	4.60427	2.32272	1.68944	1.91211	1.76664
ENSG00000149571.12	10453.7	-1.12625	0.0639157	-17.6209	1.70138e-69	9.89829e-68	6.77524	3.20515	KIRREL3	kirre like nephrin family adhesion molecule 3	The protein encoded by this gene is a member of the nephrin-like protein family. These proteins are expressed in fetal and adult brain, and also in podocytes of kidney glomeruli. The cytoplasmic domains of these proteins interact with the C-terminus of podocin, also expressed in the podocytes, cells involved in ensuring size- and charge-selective ultrafiltration. The protein encoded by this gene …	6.99989	6.57891	6.98858	6.53358	3.57904	3.16744	3.46825	2.60588
ENSG00000180875.5	5046.26	-0.926278	0.052568	-17.6206	1.71296e-69	9.94328e-68	14.8031	8.01693	GREM2	gremlin 2, DAN family BMP antagonist	This gene encodes a member of the BMP (bone morphogenic protein) antagonist family. Like BMPs, BMP antagonists contain cystine knots and typically form homo- and heterodimers. The CAN (cerberus and dan) subfamily of BMP antagonists, to which this gene belongs, is characterized by a C-terminal cystine knot with an eight-membered ring. The antagonistic effect of the secreted glycosylated protein en…	15.2328	15.3489	15.292	13.3386	9.01294	7.97486	7.70834	7.37159
ENSG00000155974.12	408.427	-1.48674	0.0844049	-17.6144	1.90993e-69	1.10617e-67	0.228822	0.0840141	GRIP1	glutamate receptor interacting protein 1	This gene encodes a member of the glutamate receptor interacting protein family. The encoded scaffold protein binds to and mediates the trafficking and membrane organization of a number of transmembrane proteins. Alternatively spliced transcript variants encoding different isoforms have been described. [provided by RefSeq, May 2010].	0.244868	0.225447	0.23339	0.211584	0.0950514	0.0841756	0.0764773	0.0803521
ENSG00000180914.10	1091.37	1.69598	0.0963292	17.6061	2.21045e-69	1.27737e-67	7.32478	24.4624	OXTR	oxytocin receptor	The protein encoded by this gene belongs to the G-protein coupled receptor family and acts as a receptor for oxytocin. Its activity is mediated by G proteins which activate a phosphatidylinositol-calcium second messenger system. The oxytocin-oxytocin receptor system plays an important role in the uterus during parturition. [provided by RefSeq, Jul 2008].	6.39843	7.43403	7.35249	8.11416	27.728	24.0005	21.5449	24.5761
ENSG00000058091.17	20843.2	-1.0739	0.0609964	-17.6059	2.21823e-69	1.279e-67	10.4268	5.11522	CDK14	cyclin dependent kinase 14	PFTK1 is a member of the CDC2 (MIM 116940)-related protein kinase family (Yang and Chen, 2001 [PubMed 11313143]).[supplied by OMIM, Mar 2008].	10.964	10.3421	11.1712	9.22985	5.71049	4.59848	5.78078	4.37115
ENSG00000104722.14	228.741	-2.09375	0.118931	-17.6048	2.2637e-69	1.30231e-67	19.043	4.54955	NEFM	neurofilament medium	Neurofilaments are type IV intermediate filament heteropolymers composed of light, medium, and heavy chains. Neurofilaments comprise the axoskeleton and functionally maintain neuronal caliber. They may also play a role in intracellular transport to axons and dendrites. This gene encodes the medium neurofilament protein. This protein is commonly used as a biomarker of neuronal damage. Alternative …	19.4456	19.0727	19.8672	17.7865	4.42536	5.47496	4.2837	4.01418
ENSG00000198795.11	2489.34	-1.26988	0.0721353	-17.6041	2.28967e-69	1.31432e-67	3.33017	1.42618	ZNF521	zinc finger protein 521	NA	3.58805	3.3112	3.48104	2.9404	1.58785	1.25231	1.67791	1.18664
ENSG00000134324.12	2316.79	1.18204	0.067173	17.5969	2.59961e-69	1.48893e-67	2.59364	6.08154	LPIN1	lipin 1	This gene encodes a magnesium-ion-dependent phosphatidic acid phosphohydrolase enzyme that catalyzes the penultimate step in triglyceride synthesis including the dephosphorylation of phosphatidic acid to yield diacylglycerol. Expression of this gene is required for adipocyte differentiation and it also functions as a nuclear transcriptional coactivator with some peroxisome proliferator-activated …	2.69542	2.4607	2.72354	2.49492	6.41265	5.233	7.12041	5.5601
ENSG00000162591.16	3567.28	1.41668	0.0805239	17.5933	2.77216e-69	1.58331e-67	4.30025	11.864	MEGF6	multiple EGF like domains 6	NA	3.81684	4.48991	4.21887	4.67539	13.4535	11.3436	11.2236	11.4352
ENSG00000183718.5	492.814	-1.33326	0.0757828	-17.5932	2.77666e-69	1.58331e-67	28.8207	11.7783	TRIM52	tripartite motif containing 52	NA	30.7885	29.6079	29.4432	25.4433	12.605	10.9113	12.9319	10.6649
ENSG00000109861.16	2984.14	-1.21388	0.0690619	-17.5768	3.7125e-69	2.11228e-67	25.9424	11.508	CTSC	cathepsin C	This gene encodes a member of the peptidase C1 family and lysosomal cysteine proteinase that appears to be a central coordinator for activation of many serine proteinases in cells of the immune system. Alternative splicing results in multiple transcript variants, at least one of which encodes a preproprotein that is proteolytically processed to generate heavy and light chains that form a disulfid…	29.6083	26.204	25.6661	22.2912	11.5179	10.29	13.1956	11.0287
ENSG00000162337.12	2221.11	1.21498	0.0691286	17.5756	3.78733e-69	2.15012e-67	2.6768	6.41249	LRP5	LDL receptor related protein 5	This gene encodes a transmembrane low-density lipoprotein receptor that binds and internalizes ligands in the process of receptor-mediated endocytosis. This protein also acts as a co-receptor with Frizzled protein family members for transducing signals by Wnt proteins and was originally cloned on the basis of its association with type 1 diabetes mellitus in humans. This protein plays a key role i…	2.56645	2.67693	2.54304	2.92079	6.94641	6.18384	6.51552	6.0042
ENSG00000130956.14	1536.68	0.977312	0.0556322	17.5674	4.37999e-69	2.48113e-67	6.89096	13.9967	HABP4	hyaluronan binding protein 4	NA	6.63338	7.08222	7.35687	6.49138	15.1305	12.5344	14.6024	13.7197
ENSG00000064666.15	11851.9	1.1223	0.0640176	17.5311	8.2944e-69	4.68824e-67	163.496	367.634	CNN2	calponin 2	The protein encoded by this gene, which can bind actin, calmodulin, troponin C, and tropomyosin, may function in the structural organization of actin filaments. The encoded protein could play a role in smooth muscle contraction and cell adhesion. Several pseudogenes of this gene have been identified, and are present on chromosomes 1, 2, 3, 6, 9, 11, 13, 15, 16, 21 and 22. Alternative splicing res…	160.097	163.011	159.754	171.122	371	338.051	415.365	346.121
ENSG00000228624.7	493.18	-1.76449	0.100658	-17.5295	8.53543e-69	4.81394e-67	0.417422	0.126543	HDAC2-AS2	HDAC2 and HS3ST5 antisense RNA 2	NA	0.459108	0.433264	0.453079	0.324238	0.145842	0.118006	0.1128	0.129525
ENSG00000143333.7	352.367	-2.08979	0.119345	-17.5105	1.19061e-68	6.70036e-67	27.2015	6.55562	RGS16	regulator of G protein signaling 16	The protein encoded by this gene belongs to the 'regulator of G protein signaling' family. It inhibits signal transduction by increasing the GTPase activity of G protein alpha subunits. It also may play a role in regulating the kinetics of signaling in the phototransduction cascade. [provided by RefSeq, Jul 2008].	33.0797	28.1666	25.0829	22.4767	6.9474	6.90641	5.60376	6.76492
ENSG00000139190.16	912.798	-1.31799	0.075295	-17.5043	1.32758e-68	7.45495e-67	40.9114	16.9077	VAMP1	vesicle associated membrane protein 1	Synapotobrevins, syntaxins, and the synaptosomal-associated protein SNAP25 are the main components of a protein complex involved in the docking and/or fusion of synaptic vesicles with the presynaptic membrane. The protein encoded by this gene is a member of the vesicle-associated membrane protein (VAMP)/synaptobrevin family. Mutations in this gene are associated with autosomal dominant spastic at…	44.9277	41.4344	43.3638	33.9197	19.4994	15.5554	15.9483	16.6277
ENSG00000244649.5	121.195	-4.49517	0.257168	-17.4795	2.05288e-68	1.15028e-66	1.05066	0.047814	LINC02086	long intergenic non-protein coding RNA 2086	NA	0.953571	1.11632	1.05524	1.07751	0.0715549	0.0542349	0.0189322	0.0465339
ENSG00000106100.11	1054.64	1.22419	0.0700756	17.4696	2.44192e-68	1.36531e-66	3.19305	7.69154	NOD1	nucleotide binding oligomerization domain containing 1	This gene encodes a member of the nucleotide-binding oligomerization domain (NOD)-like receptor (NLR) family of proteins. The encoded protein plays a role in innate immunity by acting as a pattern-recognition receptor (PRR) that binds bacterial peptidoglycans and initiates inflammation. This protein has also been implicated in the immune response to viral and parasitic infection. Major structural…	3.00287	3.36928	3.10013	3.2999	8.06959	6.97833	8.50201	7.21624
ENSG00000184743.13	9517.76	0.778805	0.0445999	17.462	2.78823e-68	1.55556e-66	40.1343	70.9942	ATL3	atlastin GTPase 3	This gene encodes a member of a family of dynamin-like, integral membrane GTPases. The encoded protein is required for the proper formation of the network of interconnected tubules of the endoplasmic reticulum. Mutations in this gene may be associated with hereditary sensory neuropathy type IF. Alternatively spliced transcript variants that encode distinct isoforms have been described. [provided …	39.8861	40.8875	40.3913	39.3725	75.6534	64.988	72.4018	70.9334
ENSG00000076641.4	4564	-1.16003	0.066438	-17.4604	2.87023e-68	1.59787e-66	12.009	5.53146	PAG1	phosphoprotein membrane anchor with glycosphingolipid microdomains 1	The protein encoded by this gene is a type III transmembrane adaptor protein that binds to the tyrosine kinase csk protein. It is thought to be involved in the regulation of T cell activation. [provided by RefSeq, Jul 2008].	13.0329	11.9185	12.7964	10.2881	6.46781	5.14621	5.08109	5.43071
ENSG00000197548.12	8657.83	-1.06412	0.0609472	-17.4598	2.90197e-68	1.61206e-66	11.2656	5.5691	ATG7	autophagy related 7	This gene encodes an E1-like activating enzyme that is essential for autophagy and cytoplasmic to vacuole transport. The encoded protein is also thought to modulate p53-dependent cell cycle pathways during prolonged metabolic stress. It has been associated with multiple functions, including axon membrane trafficking, axonal homeostasis, mitophagy, adipose differentiation, and hematopoietic stem c…	11.7511	11.3906	11.755	10.1656	6.28087	4.89933	6.33202	4.76417
ENSG00000083720.13	4168.77	0.920344	0.0527374	17.4514	3.35702e-68	1.86084e-66	5.6277	10.9827	OXCT1	3-oxoacid CoA-transferase 1	This gene encodes a member of the 3-oxoacid CoA-transferase gene family. The encoded protein is a homodimeric mitochondrial matrix enzyme that plays a central role in extrahepatic ketone body catabolism by catalyzing the reversible transfer of coenzyme A from succinyl-CoA to acetoacetate. Mutations in this gene are associated with succinyl CoA:3-oxoacid CoA transferase deficiency. [provided by Re…	5.51592	5.54122	6.08347	5.37021	12.342	10.3376	10.6665	10.5846
ENSG00000168497.5	893.794	1.62632	0.093208	17.4483	3.54434e-68	1.96047e-66	9.37684	29.8453	CAVIN2	caveolae associated protein 2	This gene encodes a calcium-independent phospholipid-binding protein whose expression increases in serum-starved cells. This protein is a substrate for protein kinase C (PKC) phosphorylation and recruits polymerase I and transcript release factor (PTRF) to caveolae. Removal of this protein causes caveolae loss and its over-expression results in caveolae deformation and membrane tubulation.[provid…	9.0177	10.0613	9.23441	9.19396	28.1273	25.3485	36.0089	29.8966
ENSG00000277778.2	1219.88	-1.13476	0.0651363	-17.4213	5.68418e-68	3.13735e-66	6.81212	3.19548	PGM5P2	phosphoglucomutase 5 pseudogene 2	NA	7.40402	6.8362	6.99474	6.01349	3.67022	3.00477	3.43007	2.67687
ENSG00000184786.6	191.327	-2.40459	0.138053	-17.4179	6.03577e-68	3.32431e-66	7.68564	1.51756	DYNLT2	dynein light chain Tctex-type 2	NA	8.647	7.5311	8.04177	6.52267	1.55684	1.07606	1.5696	1.86773
ENSG00000128512.23	4145.83	-1.64963	0.0947259	-17.4147	6.37955e-68	3.50618e-66	3.59985	1.18415	DOCK4	dedicator of cytokinesis 4	This gene is a member of the dedicator of cytokinesis (DOCK) family and encodes a protein with a DHR-1 (CZH-1) domain, a DHR-2 (CZH-2) domain and an SH3 domain. This membrane-associated, cytoplasmic protein functions as a guanine nucleotide exchange factor and is involved in regulation of adherens junctions between cells. Mutations in this gene have been associated with ovarian, prostate, glioma,…	4.20379	3.5385	3.62003	3.03708	1.24287	1.01663	1.50528	0.971799
ENSG00000131471.7	565.024	3.39585	0.195127	17.4033	7.79076e-68	4.27268e-66	3.86603	41.7641	AOC3	amine oxidase copper containing 3	This gene encodes a member of the semicarbazide-sensitive amine oxidase family. Copper amine oxidases catalyze the oxidative conversion of amines to aldehydes in the presence of copper and quinone cofactor. The encoded protein is localized to the cell surface, has adhesive properties as well as monoamine oxidase activity, and may be involved in leukocyte trafficking. Alterations in levels of the …	3.72883	3.84421	3.80146	4.08962	48.7112	46.1205	29.9287	42.2959
ENSG00000163017.14	9871.48	3.2638	0.187575	17.4	8.2517e-68	4.51588e-66	18.5205	182.009	ACTG2	actin gamma 2, smooth muscle	Actins are highly conserved proteins that are involved in various types of cell motility and in the maintenance of the cytoskeleton. Three types of actins, alpha, beta and gamma, have been identified in vertebrates. Alpha actins are found in muscle tissues and are a major constituent of the contractile apparatus. The beta and gamma actins co-exist in most cell types as components of the cytoskele…	19.0411	18.8661	18.5484	17.6264	206.013	205.331	118.363	198.327
ENSG00000174348.14	4939.52	1.36885	0.0786978	17.3938	9.19312e-68	5.02045e-66	32.1486	85.8231	PODN	podocan	The protein encoded by this gene is a member of the small leucine-rich repeat protein family and contains an amino terminal CX3CXCX7C cysteine-rich cluster followed by a leucine-rich repeat domain. Studies suggest that this protein could function to inhibit smooth muscle cell proliferation and migration following arterial injury. [provided by RefSeq, Jul 2016].	30.3419	32.7915	31.0458	34.4153	84.8256	75.6252	100.017	82.8242
ENSG00000082397.17	2825.24	-0.967847	0.0556724	-17.3847	1.0778e-67	5.87353e-66	4.30824	2.26636	EPB41L3	erythrocyte membrane protein band 4.1 like 3	NA	4.76734	4.18659	4.53131	3.74772	2.43588	2.11551	2.26205	2.252
ENSG00000102359.7	5609.13	-1.24578	0.07174	-17.3653	1.5123e-67	8.22403e-66	68.5429	29.6986	SRPX2	sushi repeat containing protein X-linked 2	This gene encodes a secreted protein that contains three sushi repeat motifs. The encoded protein may play a role in the development of speech and language centers in the brain. This protein may also be involved in angiogenesis. Mutations in this gene are the cause of bilateral perisylvian polymicrogyria, rolandic epilepsy, speech dyspraxia and cognitive disability. [provided by RefSeq, May 2010].	73.715	69.7748	68.6624	62.0194	33.7928	30.6468	25.8979	28.4567
ENSG00000232442.1	198.951	-2.55937	0.147409	-17.3624	1.5904e-67	8.63057e-66	58.3517	10.1789	MHENCR	melanoma highly expressed competing endogenous lncRNA for miR-425 and miR-489	NA	59.842	50.9974	69.231	53.3365	8.11696	11.0425	10.5591	10.9972
ENSG00000236859.7	717.396	-1.27438	0.0735597	-17.3244	3.08028e-67	1.66807e-65	3.51782	1.49962	NIFK-AS1	NIFK antisense RNA 1	NA	3.84326	3.74529	3.41665	3.0661	1.74959	1.35515	1.48329	1.41043
ENSG00000170348.9	11498.3	0.754386	0.0435468	17.3236	3.12364e-67	1.68801e-65	51.9392	90.341	TMED10	transmembrane p24 trafficking protein 10	This gene is a member of the EMP24/GP25L/p24 family and encodes a protein with a GOLD domain. This type I membrane protein is localized to the plasma membrane and golgi cisternae and is involved in vesicular protein trafficking. The protein is also a member of a heteromeric secretase complex and regulates the complex's gamma-secretase activity without affecting its epsilon-secretase activity. Mut…	52.308	52.8081	52.1694	50.4711	94.5484	81.5543	95.6342	89.6273
ENSG00000162458.13	8408.4	0.931918	0.0538066	17.3198	3.33716e-67	1.79963e-65	52.7999	103.821	FBLIM1	filamin binding LIM protein 1	This gene encodes a protein with an N-terminal filamin-binding domain, a central proline-rich domain, and, multiple C-terminal LIM domains. This protein localizes at cell junctions and may link cell adhesion structures to the actin cytoskeleton. This protein may be involved in the assembly and stabilization of actin-filaments and likely plays a role in modulating cell adhesion, cell morphology an…	53.8473	52.5148	51.3788	53.4589	112.815	98.8145	100.127	103.526
ENSG00000124942.14	40056.9	1.10995	0.0641736	17.2961	5.03162e-67	2.70774e-65	56.5625	126.247	AHNAK	AHNAK nucleoprotein	The protein encoded by this gene is a large (700 kDa) structural scaffold protein consisting of a central domain with 128 aa repeats. The encoded protein may play a role in such diverse processes as blood-brain barrier formation, cell structure and migration, cardiac calcium channel regulation, and tumor metastasis. A much shorter variant encoding a 17 kDa isoform exists for this gene, and the sh…	54.3606	56.5561	57.3044	58.029	130.084	113.669	145.701	115.533
ENSG00000116133.13	2682.26	1.29792	0.0750726	17.2889	5.70329e-67	3.06282e-65	11.2937	28.6746	DHCR24	24-dehydrocholesterol reductase	This gene encodes a flavin adenine dinucleotide (FAD)-dependent oxidoreductase which catalyzes the reduction of the delta-24 double bond of sterol intermediates during cholesterol biosynthesis. The protein contains a leader sequence that directs it to the endoplasmic reticulum membrane. Missense mutations in this gene have been associated with desmosterolosis. Also, reduced expression of the gene…	10.1686	11.6007	11.6523	11.753	28.848	25.5311	32.3375	27.9818
ENSG00000196517.13	1874.38	1.03198	0.0597434	17.2736	7.43477e-67	3.98439e-65	8.43682	17.7912	SLC6A9	solute carrier family 6 member 9	The amino acid glycine acts as an inhibitory neurotransmitter in the central nervous system. The protein encoded by this gene is one of two transporters that stop glycine signaling by removing it from the synaptic cleft. [provided by RefSeq, Jun 2016].	8.49828	8.56922	7.96467	8.71511	18.6137	16.2787	19.2125	17.06
ENSG00000288585.1	317.499	-1.7095	0.0989676	-17.2734	7.46372e-67	3.99162e-65	19.9613	6.29358	AC010184.1	NA	NA	21.5316	18.3133	22.0846	17.9159	7.06603	5.68979	6.79708	5.62143
ENSG00000110047.18	3207.98	1.01095	0.0585592	17.2637	8.81972e-67	4.70707e-65	15.8955	33.0006	EHD1	EH domain containing 1	This gene belongs to a highly conserved gene family encoding EPS15 homology (EH) domain-containing proteins. The protein-binding EH domain was first noted in EPS15, a substrate for the epidermal growth factor receptor. The EH domain has been shown to be an important motif in proteins involved in protein-protein interactions and in intracellular sorting. The protein encoded by this gene is thought…	16.1617	15.1648	16.0515	16.204	35.9684	32.3504	31.5522	32.1315
ENSG00000164402.14	2481	0.806592	0.0467348	17.2589	9.58715e-67	5.1061e-65	8.76611	15.788	SEPTIN8	septin 8	This gene is a member of the septin family of nucleotide binding proteins, originally described in yeast as cell division cycle regulatory proteins. Septins are highly conserved in yeast, Drosophila, and mouse, and appear to regulate cytoskeletal organization. Disruption of septin function disturbs cytokinesis and results in large multinucleate or polyploid cells. Multiple alternatively spliced t…	9.08773	8.79777	8.63993	8.539	16.465	14.958	16.1995	15.5294
ENSG00000226174.7	674.931	-1.10229	0.0638743	-17.2571	9.88955e-67	5.25631e-65	4.89516	2.353	TEX22	testis expressed 22	NA	5.04668	4.83696	5.08875	4.60825	2.54879	2.13129	2.46233	2.26958
ENSG00000133119.13	576.649	-1.81427	0.105144	-17.2552	1.02349e-66	5.42872e-65	1.66449	0.487271	RFC3	replication factor C subunit 3	The elongation of primed DNA templates by DNA polymerase delta and DNA polymerase epsilon requires the accessory proteins proliferating cell nuclear antigen (PCNA) and replication factor C (RFC). RFC, also named activator 1, is a protein complex consisting of five distinct subunits of 140, 40, 38, 37, and 36 kDa. This gene encodes the 38 kDa subunit. This subunit is essential for the interaction …	1.93037	1.80961	1.67434	1.24364	0.557112	0.434598	0.460312	0.497063
ENSG00000149547.15	2221.93	0.853871	0.0495339	17.2381	1.37415e-66	7.27369e-65	28.1572	52.4209	EI24	EI24 autophagy associated transmembrane protein	This gene encodes a putative tumor suppressor and has higher expression in p53-expressing cells than in control cells and is an immediate-early induction target of p53-mediated apoptosis. The encoded protein may suppress cell growth by inducing apoptotic cell death through the caspase 9 and mitochondrial pathways. This gene is located on human chromosome 11q24, a region frequently altered in canc…	27.5961	29.0419	28.865	27.1258	54.3179	49.1077	55.1745	51.0836
ENSG00000065060.17	3007.68	0.719476	0.0417635	17.2274	1.65472e-66	8.7409e-65	6.83715	11.6039	UHRF1BP1	UHRF1 binding protein 1	NA	6.8332	7.04578	6.94501	6.52463	12.4661	10.7806	12.08	11.0891
ENSG00000067715.14	5334.85	-1.28525	0.07461	-17.2263	1.6858e-66	8.88692e-65	3.53905	1.49572	SYT1	synaptotagmin 1	The synaptotagmins are integral membrane proteins of synaptic vesicles thought to serve as Ca(2+) sensors in the process of vesicular trafficking and exocytosis. Calcium binding to synaptotagmin-1 participates in triggering neurotransmitter release at the synapse (Fernandez-Chacon et al., 2001 [PubMed 11242035]).[supplied by OMIM, Jul 2010].	4.13032	3.5809	3.53142	2.91356	1.62254	1.33841	1.70811	1.3138
ENSG00000115902.11	2488.27	0.969712	0.0563071	17.2218	1.82077e-66	9.5789e-65	13.0155	26.2695	SLC1A4	solute carrier family 1 member 4	The protein encoded by this gene is a sodium-dependent neutral amino acid transporter for alanine, serine, cysteine, and threonine. Defects in this gene have been associated with developmental delay, microcephaly, and intellectual disability. [provided by RefSeq, Jan 2017].	13.0389	13.3734	12.3701	13.2798	27.8721	24.5182	26.5876	26.1004
ENSG00000258807.5	221.717	-6.83784	0.397345	-17.2088	2.27999e-66	1.19704e-64	0.749627	0.00662497	AL359237.1	NA	NA	0.951192	0.702439	0.827481	0.517393	0.00534201	0.00934377	0.00530027	0.00651383
ENSG00000074590.13	15713.3	1.11155	0.0645986	17.2071	2.34977e-66	1.23117e-64	35.4498	79.1302	NUAK1	NUAK family kinase 1	NA	32.7911	36.4581	35.5444	37.0055	88.4263	75.3682	76.6752	76.0511
ENSG00000182240.16	3339	0.867842	0.0504387	17.2059	2.39909e-66	1.25447e-64	5.64719	10.6436	BACE2	beta-secretase 2	This gene encodes an integral membrane glycoprotein that functions as an aspartic protease. The encoded protein cleaves amyloid precursor protein into amyloid beta peptide, which is a critical step in the etiology of Alzheimer's disease and Down syndrome. The protein precursor is further processed into an active mature peptide. Alternative splicing results in multiple transcript variants. [provid…	5.50321	5.81686	5.81052	5.45818	11.7578	9.60393	11.5014	9.71117
ENSG00000133056.13	782.012	1.32574	0.0770539	17.2054	2.42023e-66	1.26297e-64	1.69566	4.38762	PIK3C2B	phosphatidylinositol-4-phosphate 3-kinase catalytic subunit type 2 beta	The protein encoded by this gene belongs to the phosphoinositide 3-kinase (PI3K) family. PI3-kinases play roles in signaling pathways involved in cell proliferation, oncogenic transformation, cell survival, cell migration, and intracellular protein trafficking. This protein contains a lipid kinase catalytic domain as well as a C-terminal C2 domain, a characteristic of class II PI3-kinases. C2 dom…	1.59165	1.73369	1.72917	1.72812	5.22136	3.98246	4.21268	4.13398
ENSG00000263072.8	681.488	-1.2264	0.0712925	-17.2023	2.55195e-66	1.32902e-64	6.08472	2.68515	ZNF213-AS1	ZNF213 antisense RNA 1 (head to head)	NA	6.67689	5.86598	6.32947	5.46656	2.75926	2.36627	2.90382	2.71122
ENSG00000267662.1	1408.71	-1.20193	0.0698853	-17.1986	2.71961e-66	1.41349e-64	7.82011	3.51703	AC025809.1	NA	NA	7.94289	8.01413	8.30639	7.01703	4.26211	2.90076	3.67686	3.22839
ENSG00000100344.11	250.396	-1.89087	0.109966	-17.195	2.89542e-66	1.50184e-64	2.6644	0.736883	PNPLA3	patatin like phospholipase domain containing 3	The protein encoded by this gene is a triacylglycerol lipase that mediates triacylglycerol hydrolysis in adipocytes. The encoded protein, which appears to be membrane bound, may be involved in the balance of energy usage/storage in adipocytes. [provided by RefSeq, Jul 2008].	2.81969	2.83455	2.74179	2.26155	0.864082	0.755688	0.688676	0.639085
ENSG00000176422.14	652.046	-1.57173	0.0915121	-17.1751	4.08253e-66	2.11335e-64	24.1328	8.32572	SPRYD4	SPRY domain containing 4	NA	27.1	24.4869	25.2429	19.7012	9.29647	8.56058	8.94121	6.50463
ENSG00000233452.7	728.308	-1.37592	0.080213	-17.1533	5.93652e-66	3.06693e-64	0.760475	0.301913	STXBP5-AS1	STXBP5 antisense RNA 1	NA	0.872004	0.712059	0.810006	0.647831	0.348855	0.2779	0.306249	0.274647
ENSG00000122861.16	1258.31	-1.3669	0.0797309	-17.1439	6.983e-66	3.60036e-64	59.8409	23.817	PLAU	plasminogen activator, urokinase	This gene encodes a secreted serine protease that converts plasminogen to plasmin. The encoded preproprotein is proteolytically processed to generate A and B polypeptide chains. These chains associate via a single disulfide bond to form the catalytically inactive high molecular weight urokinase-type plasminogen activator (HMW-uPA). HMW-uPA can be further processed into the catalytically active lo…	69.9806	58.3725	57.4774	53.5331	25.1173	24.1783	21.7243	24.2481
ENSG00000171992.13	11141.5	1.23347	0.0719701	17.1386	7.64864e-66	3.9357e-64	31.2616	75.8696	SYNPO	synaptopodin	Synaptopodin is an actin-associated protein that may play a role in actin-based cell shape and motility. The name synaptopodin derives from the protein's associations with postsynaptic densities and dendritic spines and with renal podocytes (Mundel et al., 1997 [PubMed 9314539]).[supplied by OMIM, Mar 2008].	28.725	31.4496	31.3153	33.5564	82.6376	74.999	72.4373	73.4045
ENSG00000234492.4	246.76	-2.11246	0.123282	-17.1352	8.11135e-66	4.16549e-64	1.34199	0.318812	RPL34-DT	RPL34 divergent transcript	NA	1.48015	1.37205	1.45461	1.06117	0.367875	0.284958	0.378905	0.24351
ENSG00000148180.20	8876.63	0.9133	0.0533054	17.1333	8.37134e-66	4.29048e-64	13.4808	26.1516	GSN	gelsolin	The protein encoded by this gene binds to the 'plus' ends of actin monomers and filaments to prevent monomer exchange. The encoded calcium-regulated protein functions in both assembly and disassembly of actin filaments. Defects in this gene are a cause of familial amyloidosis Finnish type (FAF). Multiple transcript variants encoding several different isoforms have been found for this gene. [provi…	13.5538	13.7273	13.084	13.5583	27.9045	25.4987	25.4269	25.7764
ENSG00000129493.15	3148.52	0.781465	0.0457053	17.0979	1.53844e-65	7.86922e-64	4.92933	8.74492	HEATR5A	HEAT repeat containing 5A	NA	4.88841	5.05249	5.01652	4.7599	9.54517	7.82116	9.26626	8.3471
ENSG00000149923.14	2064.09	-0.749754	0.0438569	-17.0955	1.60384e-65	8.1875e-64	75.5136	46.252	PPP4C	protein phosphatase 4 catalytic subunit	NA	78.7665	75.691	76.0907	71.5063	49.0064	44.0926	48.0454	43.8637
ENSG00000121310.17	928.889	1.12876	0.0660465	17.0904	1.74821e-65	8.90692e-64	5.10837	11.5175	ECHDC2	enoyl-CoA hydratase domain containing 2	NA	4.92651	5.40027	5.07709	5.02961	12.3942	10.4367	12.7633	10.4757
ENSG00000139998.16	515.675	1.28956	0.075458	17.0897	1.7708e-65	9.00422e-64	2.99403	7.53634	RAB15	RAB15, member RAS oncogene family	NA	3.06449	3.07325	3.10707	2.73132	8.24361	7.35663	7.19853	7.34662
ENSG00000151276.23	29323.9	1.19194	0.0698538	17.0634	2.77934e-65	1.41047e-63	7.13258	16.8814	MAGI1	membrane associated guanylate kinase, WW and PDZ domain containing 1	The protein encoded by this gene is a member of the membrane-associated guanylate kinase homologue (MAGUK) family. MAGUK proteins participate in the assembly of multiprotein complexes on the inner surface of the plasma membrane at regions of cell-cell contact. The product of this gene may play a role as scaffolding protein at cell-cell junctions. Alternatively spliced transcript variants encoding…	6.88546	7.13371	7.37068	7.14046	19.0288	15.6655	19.0454	13.7858
ENSG00000135047.15	2814.41	-1.10741	0.0649121	-17.0601	2.94211e-65	1.49015e-63	196.91	93.8985	CTSL	cathepsin L	The protein encoded by this gene is a lysosomal cysteine proteinase that plays a major role in intracellular protein catabolism. Its substrates include collagen and elastin, as well as alpha-1 protease inhibitor, a major controlling element of neutrophil elastase activity. The encoded protein has been implicated in several pathologic processes, including myofibril necrosis in myopathies and in my…	219.47	190.991	202.901	174.276	90.274	89.5296	104.399	91.3916
ENSG00000253394.6	131.659	-4.11575	0.241354	-17.0528	3.33169e-65	1.68416e-63	0.147074	0.00863273	LINC00534	long intergenic non-protein coding RNA 534	NA	0.188892	0.130422	0.158603	0.110379	0.00556067	0.0113473	0.00858235	0.00904061
ENSG00000167555.14	1654.95	-0.812378	0.0476406	-17.0522	3.36565e-65	1.69801e-63	28.1289	16.4971	ZNF528	zinc finger protein 528	NA	29.5025	28.3966	27.9636	26.6528	17.9976	15.7032	17.1616	15.126
ENSG00000162493.16	2344.15	-1.06917	0.0627261	-17.045	3.80797e-65	1.91742e-63	25.2297	12.359	PDPN	podoplanin	This gene encodes a type-I integral membrane glycoprotein with diverse distribution in human tissues. The physiological function of this protein may be related to its mucin-type character. The homologous protein in other species has been described as a differentiation antigen and influenza-virus receptor. The specific function of this protein has not been determined but it has been proposed as a …	27.085	26.1485	23.6102	24.075	12.7019	12.3875	11.956	12.3906
ENSG00000122367.20	229.68	3.03215	0.178244	17.0112	6.77803e-65	3.40629e-63	0.202343	1.70907	LDB3	LIM domain binding 3	This gene encodes a PDZ domain-containing protein. PDZ motifs are modular protein-protein interaction domains consisting of 80-120 amino acid residues. PDZ domain-containing proteins interact with each other in cytoskeletal assembly or with other proteins involved in targeting and clustering of membrane proteins. The protein encoded by this gene interacts with alpha-actinin-2 through its N-termin…	0.229318	0.154842	0.250008	0.175203	2.12878	1.86547	1.21903	1.62299
ENSG00000143643.13	906.765	1.1518	0.0677089	17.011	6.8013e-65	3.41135e-63	2.12557	4.8757	TTC13	tetratricopeptide repeat domain 13	NA	2.0632	2.14544	2.15862	2.13504	5.50824	4.36955	5.30377	4.32122
ENSG00000236423.6	189.143	-2.21691	0.130384	-17.0029	7.81612e-65	3.91275e-63	5.06301	1.11601	LINC01134	long intergenic non-protein coding RNA 1134	NA	4.94979	5.43324	5.41424	4.45476	1.19574	1.23995	0.966069	1.06229
ENSG00000120899.18	1474.77	1.85084	0.108978	16.9836	1.08536e-64	5.42279e-63	1.18433	4.43706	PTK2B	protein tyrosine kinase 2 beta	This gene encodes a cytoplasmic protein tyrosine kinase which is involved in calcium-induced regulation of ion channels and activation of the map kinase signaling pathway. The encoded protein may represent an important signaling intermediate between neuropeptide-activated receptors or neurotransmitters that increase calcium flux and the downstream signals that regulate neuronal activity. The enco…	1.0459	1.22851	1.20639	1.25652	4.78423	3.56711	5.69235	3.70457
ENSG00000128340.15	377.627	-1.57403	0.0927177	-16.9766	1.22346e-64	6.10102e-63	8.08969	2.80109	RAC2	Rac family small GTPase 2	This gene encodes a member of the Ras superfamily of small guanosine triphosphate (GTP)-metabolizing proteins. The encoded protein localizes to the plasma membrane, where it regulates diverse processes, such as secretion, phagocytosis, and cell polarization. Activity of this protein is also involved in the generation of reactive oxygen species. Mutations in this gene are associated with neutrophi…	9.15161	8.45517	7.65391	7.09808	2.81043	2.56303	3.02706	2.80385
ENSG00000072163.20	4869.52	1.42611	0.084037	16.97	1.36988e-64	6.818e-63	16.6283	46.1676	LIMS2	LIM zinc finger domain containing 2	This gene encodes a member of a small family of focal adhesion proteins which interacts with ILK (integrin-linked kinase), a protein which effects protein-protein interactions with the extraceullar matrix. The encoded protein has five LIM domains, each domain forming two zinc fingers, which permit interactions which regulate cell shape and migration. A pseudogene of this gene is located on chromo…	14.7524	16.6436	17.0629	18.0542	52.9257	46.0425	42.3655	43.3367
ENSG00000172346.15	229.798	2.22149	0.130917	16.9686	1.40236e-64	6.96623e-63	1.32906	6.38555	CSDC2	cold shock domain containing C2	NA	1.30221	1.15182	1.53568	1.32655	7.54543	6.6441	5.55503	5.79763
ENSG00000273888.1	210.066	-2.10188	0.123885	-16.9664	1.45576e-64	7.2176e-63	41.9181	10.0656	FRMD6-AS1	FRMD6 antisense RNA 1	NA	48.2235	40.5132	41.6273	37.3083	9.31065	10.2915	9.62282	11.0377
ENSG00000133805.15	737.376	-1.21576	0.0716832	-16.9601	1.61977e-64	8.01539e-63	1.41908	0.630046	AMPD3	adenosine monophosphate deaminase 3	This gene encodes a member of the AMP deaminase gene family. The encoded protein is a highly regulated enzyme that catalyzes the hydrolytic deamination of adenosine monophosphate to inosine monophosphate, a branch point in the adenylate catabolic pathway. This gene encodes the erythrocyte (E) isoforms, whereas other family members encode isoforms that predominate in muscle (M) and liver (L) cells…	1.48464	1.37889	1.49842	1.31437	0.747847	0.594577	0.579825	0.597935
ENSG00000182107.7	205.701	3.22765	0.190475	16.9452	2.08719e-64	1.03086e-62	2.47188	23.6824	TMEM30B	transmembrane protein 30B	NA	2.86633	2.13133	2.32933	2.56053	23.8889	25.3117	16.8	28.7291
ENSG00000224505.2	774.525	-1.21082	0.0715213	-16.9295	2.72512e-64	1.34337e-62	26.7172	11.8826	AC138150.1	NA	NA	27.9114	27.7275	27.2583	23.9717	11.648	11.0263	13.8478	11.0082
ENSG00000150995.19	9107.46	1.10686	0.0653841	16.9286	2.76738e-64	1.3616e-62	4.45628	9.91068	ITPR1	inositol 1,4,5-trisphosphate receptor type 1	This gene encodes an intracellular receptor for inositol 1,4,5-trisphosphate. Upon stimulation by inositol 1,4,5-trisphosphate, this receptor mediates calcium release from the endoplasmic reticulum. Mutations in this gene cause spinocerebellar ataxia type 15, a disease associated with an heterogeneous group of cerebellar disorders. Multiple transcript variants have been identified for this gene. …	4.17542	4.54259	4.47382	4.6333	11.1916	9.5473	9.39866	9.50519
ENSG00000130176.8	5340.71	1.53152	0.0905044	16.9221	3.09405e-64	1.51944e-62	64.9996	193.189	CNN1	calponin 1	NA	62.3829	66.7746	64.6205	66.2205	211.998	196.354	159.216	205.189
ENSG00000269399.2	131.66	-3.00959	0.177855	-16.9216	3.11701e-64	1.52781e-62	31.18	3.97394	AC008764.6	NA	NA	36.0393	32.6016	31.0476	25.0315	5.57259	3.53332	3.73211	3.05775
ENSG00000145901.16	3998.58	-0.799928	0.0473052	-16.9099	3.80114e-64	1.85961e-62	21.86	12.9545	TNIP1	TNFAIP3 interacting protein 1	This gene encodes an A20-binding protein which plays a role in autoimmunity and tissue homeostasis through the regulation of nuclear factor kappa-B activation. Mutations in this gene have been associated with psoriatic arthritis, rheumatoid arthritis, and systemic lupus erythematosus. Multiple transcript variants encoding different isoforms have been found for this gene. [provided by RefSeq, Nov …	21.9903	21.8625	21.9099	21.6773	13.5485	11.7856	13.8741	12.6099
ENSG00000231185.7	1734.04	-1.21329	0.0718216	-16.8931	5.05362e-64	2.46767e-62	1.91919	0.853689	SPRY4-AS1	SPRY4 antisense RNA 1	NA	2.0145	1.8796	2.08403	1.69862	1.05002	0.80342	0.805074	0.756246
ENSG00000197442.10	2326.97	-0.898794	0.0532142	-16.8901	5.31937e-64	2.59254e-62	3.52912	1.95159	MAP3K5	mitogen-activated protein kinase kinase kinase 5	Mitogen-activated protein kinase (MAPK) signaling cascades include MAPK or extracellular signal-regulated kinase (ERK), MAPK kinase (MKK or MEK), and MAPK kinase kinase (MAPKKK or MEKK). MAPKK kinase/MEKK phosphorylates and activates its downstream protein kinase, MAPK kinase/MEK, which in turn activates MAPK. The kinases of these signaling cascades are highly conserved, and homologs exist in yea…	3.5425	3.48134	3.86334	3.22929	2.06664	1.77955	2.12095	1.83922
ENSG00000140519.14	121.65	-3.10319	0.183737	-16.8892	5.39858e-64	2.62619e-62	2.37705	0.28329	RHCG	Rh family C glycoprotein	NA	2.64275	2.55733	2.22881	2.07931	0.366138	0.300195	0.215696	0.25113
ENSG00000165494.11	3836.1	-0.692103	0.0410465	-16.8614	8.6474e-64	4.1987e-62	42.6808	27.2204	PCF11	PCF11 cleavage and polyadenylation factor subunit	The protein encoded by this gene binds to CLP1 to form pre-mRNA cleavage factor IIm. The encoded protein is necessary for efficient Pol II transcription termination and may be involved in degradation of the 3' product of polyA site cleavage. [provided by RefSeq, Oct 2016].	46.0921	42.702	43.0708	38.8581	29.5395	25.1306	27.9757	26.2357
ENSG00000171889.5	35782.7	-0.965891	0.0573213	-16.8505	1.04096e-63	5.04486e-62	122.417	64.6424	MIR31HG	MIR31 host gene	This gene produces a long non-coding RNA that acts as a host gene for miR-31. This transcript may be involved in cellular pluripotency and regulate the differentiation of myoblasts and other tissues. This RNA was found to interact with Polycomb repressive proteins to repression transcription of genes involves in cell senescence. [provided by RefSeq, Dec 2017].	123.88	119.044	136.295	110.449	75.4843	60.42	63.1664	59.4989
ENSG00000227517.7	130.547	-5.43988	0.322939	-16.8449	1.14385e-63	5.5331e-62	0.21573	0.00508266	LINC01483	long intergenic non-protein coding RNA 1483	NA	0.236335	0.220592	0.238829	0.167164	0.00707886	0.00386929	0.00614561	0.00323688
ENSG00000179820.16	9567.33	1.03687	0.0615609	16.843	1.18104e-63	5.7023e-62	146.903	310.852	MYADM	myeloid associated differentiation marker	NA	143.125	146.138	143.671	154.678	316.466	290.286	323.965	312.69
ENSG00000137103.20	685.728	1.11335	0.0661667	16.8264	1.56396e-63	7.53709e-62	2.32896	5.18618	TMEM8B	transmembrane protein 8B	NA	2.34662	2.28586	2.32475	2.3586	5.68379	4.98067	5.33138	4.74886
ENSG00000144824.21	7296.66	0.752606	0.0447333	16.8243	1.6198e-63	7.79165e-62	6.1033	10.6191	PHLDB2	pleckstrin homology like domain family B member 2	NA	6.00423	6.16025	6.33641	5.9123	11.5854	9.60626	11.4328	9.85186
ENSG00000120658.13	8401.43	1.23974	0.0736938	16.8228	1.6605e-63	7.97256e-62	2.38899	5.84166	ENOX1	ecto-NOX disulfide-thiol exchanger 1	The protein encoded by this gene is involved in plasma membrane electron transport pathways. The encoded protein has both a hydroquinone (NADH) oxidase activity and a protein disulfide-thiol interchange activity. The two activities cycle with a periodicity of 24 minutes, with one activity being at its peak when the other is at its lowest. [provided by RefSeq, Dec 2016].	2.40325	2.42479	2.42443	2.30348	6.34254	5.13496	7.03565	4.85349
ENSG00000024422.12	8793.39	0.768046	0.0456639	16.8195	1.75544e-63	8.41278e-62	59.9792	105.26	EHD2	EH domain containing 2	This gene encodes a member of the EH domain-containing protein family. These proteins are characterized by a C-terminal EF-hand domain, a nucleotide-binding consensus site at the N terminus and a bipartite nuclear localization signal. The encoded protein interacts with the actin cytoskeleton through an N-terminal domain and also binds to an EH domain-binding protein through the C-terminal EH doma…	60.4158	59.8483	60.51	59.1429	107.612	98.2189	112.392	102.816
ENSG00000247081.8	1032.54	-1.06484	0.0633306	-16.814	1.92786e-63	9.22196e-62	2.63913	1.30125	LOC105369147	uncharacterized LOC105369147	NA	2.79765	2.57555	2.85246	2.33084	1.47909	1.1739	1.37704	1.17496
ENSG00000105835.12	7385.43	-1.14197	0.0679865	-16.7971	2.56353e-63	1.224e-61	73.3126	34.266	NAMPT	nicotinamide phosphoribosyltransferase	This gene encodes a protein that catalyzes the condensation of nicotinamide with 5-phosphoribosyl-1-pyrophosphate to yield nicotinamide mononucleotide, one step in the biosynthesis of nicotinamide adenine dinucleotide. The protein belongs to the nicotinic acid phosphoribosyltransferase (NAPRTase) family and is thought to be involved in many important biological processes, including metabolism, st…	75.5588	72.4835	77.7768	67.4315	34.6688	28.245	39.4366	34.7136
ENSG00000176907.5	1301.41	-1.31669	0.0784372	-16.7865	3.06188e-63	1.45925e-61	278.117	114.918	TCIM	transcriptional and immune response regulator	This gene encodes a small, monomeric, predominantly unstructured protein that functions as a positive regulator of the Wnt/beta-catenin signaling pathway. This protein interacts with a repressor of beta-catenin mediated transcription at nuclear speckles. It is thought to competitively block interactions of the repressor with beta-catenin, resulting in up-regulation of beta-catenin target genes. T…	293.188	266.586	284.095	268.598	121.664	110.674	100.699	126.637
ENSG00000168010.11	676.022	-1.10778	0.066024	-16.7785	3.5042e-63	1.66698e-61	8.6472	4.13427	ATG16L2	autophagy related 16 like 2	NA	8.5526	8.86086	8.80329	8.37204	4.36268	3.84986	4.44585	3.87868
ENSG00000249815.1	122.921	-4.68119	0.27925	-16.7634	4.51871e-63	2.14564e-61	0.265398	0.010831	AC004704.1	NA	NA	0.330911	0.266561	0.273903	0.190218	0.0175888	0.00615294	0.00814396	0.0114384
ENSG00000117597.18	1570.91	-1.00454	0.059929	-16.7622	4.61411e-63	2.18692e-61	19.4613	9.98359	UTP25	UTP25 small subunit processor component	NA	21.3594	19.8064	20.2591	16.4202	10.6847	9.31878	10.1566	9.7743
ENSG00000172345.14	507.88	1.89923	0.113371	16.7523	5.44713e-63	2.57701e-61	3.89173	15.0237	STARD5	StAR related lipid transfer domain containing 5	Proteins containing a steroidogenic acute regulatory-related lipid transfer (START) domain are often involved in the trafficking of lipids and cholesterol between diverse intracellular membranes. This gene is a member of the StarD subfamily that encodes START-related lipid transfer proteins. The protein encoded by this gene is a cholesterol transporter and is also able to bind and transport other…	3.83998	3.56633	4.15107	4.00954	15.7732	12.9782	19.2412	12.1021
ENSG00000142910.16	194.814	2.2951	0.137018	16.7503	5.63079e-63	2.65903e-61	1.61274	8.13149	TINAGL1	tubulointerstitial nephritis antigen like 1	The protein encoded by this gene is similar in sequence to tubulointerstitial nephritis antigen, a secreted glycoprotein that is recognized by antibodies in some types of immune-related tubulointerstitial nephritis. Three transcript variants encoding different isoforms have been found for this gene. [provided by RefSeq, Feb 2011].	1.62088	1.49923	1.50795	1.8229	8.59426	7.44865	7.35272	9.13034
ENSG00000176490.5	254.987	1.90356	0.113674	16.7458	6.07426e-63	2.86322e-61	4.32604	16.7138	DIRAS1	DIRAS family GTPase 1	DIRAS1 belongs to a distinct branch of the functionally diverse Ras (see HRAS; MIM 190020) superfamily of monomeric GTPases.[supplied by OMIM, Apr 2004].	3.98393	3.72159	4.859	4.73962	18.8886	14.5561	16.472	16.9384
ENSG00000214814.7	462.387	-4.71495	0.281565	-16.7455	6.10605e-63	2.87296e-61	0.919331	0.0357964	FER1L6	fer-1 like family member 6	NA	1.36276	0.878098	0.859099	0.57737	0.0365578	0.0329122	0.0330717	0.0406438
ENSG00000138944.8	678.706	1.17681	0.0702832	16.7438	6.28061e-63	2.94972e-61	1.64767	3.84527	SHISAL1	shisa like 1	NA	1.80994	1.56956	1.75466	1.4565	4.0894	3.50364	4.24732	3.54073
ENSG00000268403.2	150.394	-2.52741	0.150959	-16.7423	6.44307e-63	3.02053e-61	61.2361	10.9566	LOC644656	uncharacterized LOC644656	NA	62.8982	54.2473	69.4873	58.3115	10.8059	10.7691	11.2202	11.0313
ENSG00000163739.5	2606.58	-4.20092	0.250936	-16.741	6.58909e-63	3.08338e-61	708.276	39.7091	CXCL1	C-X-C motif chemokine ligand 1	This antimicrobial gene encodes a member of the CXC subfamily of chemokines. The encoded protein is a secreted growth factor that signals through the G-protein coupled receptor, CXC receptor 2. This protein plays a role in inflammation and as a chemoattractant for neutrophils. Aberrant expression of this protein is associated with the growth and progression of certain tumors. A naturally occurrin…	760.78	731.688	707.664	632.973	32.3445	24.0769	53.4366	48.9785
ENSG00000198556.14	1626.78	-0.857311	0.0512187	-16.7382	6.90076e-63	3.22339e-61	18.6854	10.633	ZNF789	zinc finger protein 789	NA	19.8801	19.0371	18.2763	17.5482	11.8067	9.87488	10.4872	10.3633
ENSG00000027869.12	131.451	-3.16761	0.189541	-16.712	1.07103e-62	4.99384e-61	6.11956	0.710786	SH2D2A	SH2 domain containing 2A	This gene encodes an adaptor protein thought to function in T-cell signal transduction. A related protein in mouse is responsible for the activation of lymphocyte-specific protein-tyrosine kinase and functions in downstream signaling. Alternative splicing results in multiple transcript variants. [provided by RefSeq, Mar 2010].	7.71526	5.60706	5.74265	5.41326	0.760964	0.594201	0.593229	0.89475
ENSG00000276527.1	200.892	-2.10244	0.125831	-16.7084	1.13883e-62	5.30038e-61	2.89773	0.693456	AL356515.1	NA	NA	2.83555	3.21576	3.00215	2.53745	0.79272	0.611716	0.823539	0.545851
ENSG00000250349.3	831.326	-1.27657	0.0765638	-16.6733	2.04938e-62	9.52113e-61	0.241688	0.102822	AF241726.2	NA	NA	0.273688	0.231017	0.249766	0.212281	0.123408	0.0949309	0.104708	0.088239
ENSG00000273129.1	120.871	-3.30542	0.198251	-16.6729	2.06329e-62	9.56853e-61	73.2466	7.6408	PACERR	PTGS2 antisense NFKB1 complex-mediated expression regulator RNA	This gene represents transcription of a long non-coding RNA produced in antisense to the prostaglandin-endoperoxide synthase 2 (PTGS2) gene. This transcript interacts with NF-kB transcriptional regulators to promote expression of PTGS2. [provided by RefSeq, Feb 2015].	79.5245	77.4225	76.1332	59.9061	8.73462	4.58335	12.1329	5.1123
ENSG00000103449.12	312.9	-2.70649	0.162496	-16.6557	2.74967e-62	1.27288e-60	9.72634	1.52341	SALL1	spalt like transcription factor 1	The protein encoded by this gene is a zinc finger transcriptional repressor and may be part of the NuRD histone deacetylase complex (HDAC). Defects in this gene are a cause of Townes-Brocks syndrome (TBS) as well as bronchio-oto-renal syndrome (BOR). Two transcript variants encoding different isoforms have been found for this gene. [provided by RefSeq, Jul 2008].	13.5886	8.67464	9.49007	7.15202	1.72275	1.63765	1.22623	1.50699
ENSG00000166963.13	13255.3	1.04538	0.0627712	16.6538	2.8386e-62	1.3117e-60	114.646	243.639	MAP1A	microtubule associated protein 1A	This gene encodes a protein that belongs to the microtubule-associated protein family. The proteins of this family are thought to be involved in microtubule assembly, which is an essential step in neurogenesis. The product of this gene is a precursor polypeptide that presumably undergoes proteolytic processing to generate the final MAP1A heavy chain and LC2 light chain. Expression of this gene is…	117.328	112.976	112.412	115.868	266.537	242.019	223.458	242.541
ENSG00000136010.14	14667.8	0.66004	0.039644	16.6492	3.0681e-62	1.41522e-60	35.4769	57.8221	ALDH1L2	aldehyde dehydrogenase 1 family member L2	This gene encodes a member of both the aldehyde dehydrogenase superfamily and the formyl transferase superfamily. This member is the mitochondrial form of 10-formyltetrahydrofolate dehydrogenase (FDH), which converts 10-formyltetrahydrofolate to tetrahydrofolate and CO2 in an NADP(+)-dependent reaction, and plays an essential role in the distribution of one-carbon groups between the cytosolic and…	37.1299	36.0081	35.0863	33.6835	61.4245	52.1469	62.66	55.0568
ENSG00000154319.16	611.239	-1.18578	0.0712433	-16.6441	3.34189e-62	1.53876e-60	4.27491	1.94168	FAM167A	family with sequence similarity 167 member A	NA	4.66106	4.12725	4.35333	3.95802	2.04401	1.7274	1.98075	2.01457
ENSG00000170364.12	359.245	1.43212	0.0861016	16.6329	4.02459e-62	1.84981e-60	3.73359	10.3721	SETMAR	SET domain and mariner transposase fusion gene	This gene encodes a fusion protein that contains an N-terminal histone-lysine N-methyltransferase domain and a C-terminal mariner transposase domain. The encoded protein binds DNA and functions in DNA repair activities including non-homologous end joining and double strand break repair. The SET domain portion of this protein specifically methylates histone H3 lysines 4 and 36. This gene exists as…	3.88669	3.91821	3.51937	3.61008	10.7707	9.50794	10.7868	10.4229
ENSG00000285329.1	752.22	-1.238	0.0744872	-16.6203	4.96696e-62	2.27889e-60	2.53597	1.10935	AC025283.2	NA	NA	2.87251	2.53783	2.55893	2.17461	1.21138	0.958101	1.2269	1.04104
ENSG00000111077.18	1416.18	1.76005	0.105904	16.6193	5.04985e-62	2.31281e-60	10.1383	35.5679	TNS2	tensin 2	The protein encoded by this gene belongs to the tensin family. Tensin is a focal adhesion molecule that binds to actin filaments and participates in signaling pathways. This protein plays a role in regulating cell migration. Alternative splicing occurs at this locus and three transcript variants encoding three distinct isoforms have been identified. [provided by RefSeq, Jul 2008].	9.05197	9.7407	10.5082	11.2523	35.0639	30.8101	45.2696	31.1279
ENSG00000162520.15	4466.7	0.886194	0.0533315	16.6167	5.27586e-62	2.41205e-60	36.2551	68.9805	SYNC	syncoilin, intermediate filament protein	This gene encodes a member of the intermediate filament family which contains an N-terminal head domain, followed by a central coiled-coil region and a short C-terminal tail. The protein is highly expressed in skeletal and cardiac muscle. The protein links the dystrophin associated protein complex (DAPC) to desmin filaments in muscle and may have a structural role in striated muscle. Multiple tra…	35.2959	37.2923	36.7555	35.6766	70.9443	65.9392	69.4001	69.6384
ENSG00000287151.1	1185.2	-1.21145	0.0729099	-16.6158	5.35974e-62	2.44607e-60	3.81192	1.69529	C2orf27A	chromosome 2 open reading frame 27A	NA	4.34865	3.95402	3.83726	3.10776	1.89241	1.52625	1.75548	1.60703
ENSG00000140545.15	4090.87	0.851669	0.051335	16.5904	8.17665e-62	3.72506e-60	54.3344	101.093	MFGE8	milk fat globule EGF and factor V/VIII domain containing	This gene encodes a preproprotein that is proteolytically processed to form multiple protein products. The major encoded protein product, lactadherin, is a membrane glycoprotein that promotes phagocytosis of apoptotic cells. This protein has also been implicated in wound healing, autoimmune disease, and cancer. Lactadherin can be further processed to form a smaller cleavage product, medin, which …	54.8786	53.8497	52.9602	55.6492	107.461	94.8209	102.788	99.3033
ENSG00000287127.1	261.689	-1.78803	0.107844	-16.5797	9.77352e-62	4.44471e-60	1.62666	0.483347	AC009879.4	NA	NA	1.85991	1.54521	1.68213	1.41938	0.508438	0.481406	0.533649	0.409897
ENSG00000177469.13	28191.3	1.12793	0.0680733	16.5693	1.16149e-61	5.27283e-60	232.647	523.791	CAVIN1	caveolae associated protein 1	This gene encodes a protein that enables the dissociation of paused ternary polymerase I transcription complexes from the 3' end of pre-rRNA transcripts. This protein regulates rRNA transcription by promoting the dissociation of transcription complexes and the reinitiation of polymerase I on nascent rRNA transcripts. This protein also localizes to caveolae at the plasma membrane and is thought to…	225.55	232.104	229.913	243.021	559.82	517.3	485.955	532.088
ENSG00000198010.13	158.542	-5.93587	0.358288	-16.5673	1.20044e-61	5.44011e-60	0.0888466	0.00145073	DLGAP2	DLG associated protein 2	The product of this gene is a membrane-associated protein that may play a role in synapse organization and signalling in neuronal cells. This gene is biallelically expressed in the brain, however, only the paternal allele is expressed in the testis (PMID:18055845). Alternatively spliced transcript variants encoding different isoforms have been identified. [provided by RefSeq, Jun 2014].	0.113211	0.091314	0.093858	0.0570031	0.00237518	0.00129827	0.00176746	0.000362024
ENSG00000274925.1	257.87	-1.70467	0.102944	-16.5593	1.37286e-61	6.21055e-60	34.757	10.9742	ZKSCAN2-DT	ZKSCAN2 divergent transcript	NA	37.7715	32.7906	35.9739	32.492	10.919	10.5204	12.3026	10.1549
ENSG00000186318.16	4049.95	0.877465	0.0529956	16.5573	1.41798e-61	6.40348e-60	25.172	47.6543	BACE1	beta-secretase 1	This gene encodes a member of the peptidase A1 family of aspartic proteases. Alternative splicing results in multiple transcript variants, at least one of which encodes a preproprotein that is proteolytically processed to generate the mature protease. This transmembrane protease catalyzes the first step in the formation of amyloid beta peptide from amyloid precursor protein. Amyloid beta peptides…	25.1037	25.8356	24.3027	25.4458	50.3099	44.8756	47.9736	47.4581
ENSG00000162631.18	1443.17	-1.71082	0.103398	-16.5459	1.71426e-61	7.72793e-60	1.77143	0.554053	NTNG1	netrin G1	This gene encodes a preproprotein that is processed into a secreted protein containing eukaroytic growth factor (EGF)-like domains. This protein acts to guide axon growth during neuronal development. Polymorphisms in this gene may be associated with schizophrenia. Alternative splicing results in multiple transcript variants encoding distinct isoforms. [provided by RefSeq, Aug 2015].	2.07166	1.70985	1.88074	1.42348	0.633634	0.597453	0.452985	0.532141
ENSG00000250220.1	1883.15	-0.902919	0.0546343	-16.5266	2.36118e-61	1.06257e-59	11.4721	6.3229	AC053527.2	NA	NA	12.215	11.7119	11.911	10.0503	7.27168	5.88747	6.40673	5.72572
ENSG00000162614.19	5344.06	0.922084	0.055837	16.5139	2.91623e-61	1.31007e-59	18.2622	35.7131	NEXN	nexilin F-actin binding protein	This gene encodes a filamentous actin-binding protein that may function in cell adhesion and migration. Mutations in this gene have been associated with dilated cardiomyopathy, also known as CMD1CC. Alternatively spliced transcript variants have been described.[provided by RefSeq, Feb 2010].	17.0218	18.5523	19.9155	17.559	39.4815	32.6945	36.2865	34.39
ENSG00000124212.6	23228.2	1.39343	0.0844214	16.5056	3.34287e-61	1.49913e-59	54.4544	148.261	PTGIS	prostaglandin I2 synthase	This gene encodes a member of the cytochrome P450 superfamily of enzymes. The cytochrome P450 proteins are monooxygenases which catalyze many reactions involved in drug metabolism and synthesis of cholesterol, steroids and other lipids. However, this protein is considered a member of the cytochrome P450 superfamily on the basis of sequence similarity rather than functional similarity. This endopl…	48.2917	55.9725	55.1698	58.3837	152.63	128.411	175.989	136.013
ENSG00000128052.10	228.967	-2.10412	0.127496	-16.5035	3.46334e-61	1.55046e-59	2.16796	0.52139	KDR	kinase insert domain receptor	Vascular endothelial growth factor (VEGF) is a major growth factor for endothelial cells. This gene encodes one of the two receptors of the VEGF. This receptor, known as kinase insert domain receptor, is a type III receptor tyrosine kinase. It functions as the main mediator of VEGF-induced endothelial proliferation, survival, migration, tubular morphogenesis and sprouting. The signalling and traf…	2.54864	2.12704	2.31276	1.68339	0.556724	0.454784	0.522024	0.552029
ENSG00000227748.2	200.641	-2.15464	0.13061	-16.4968	3.86731e-61	1.72831e-59	10.5941	2.45983	AL138916.1	NA	NA	11.6222	10.3593	10.4113	9.98347	3.16189	2.31924	1.78786	2.57032
ENSG00000224982.4	167.829	-2.58513	0.156751	-16.4919	4.19546e-61	1.87173e-59	1.60749	0.274194	TMEM233	transmembrane protein 233	NA	1.91507	1.43516	1.79516	1.28457	0.28063	0.276105	0.319043	0.220997
ENSG00000143995.20	4033.22	-0.990556	0.060091	-16.4843	4.76097e-61	2.12035e-59	10.4886	5.45155	MEIS1	Meis homeobox 1	Homeobox genes, of which the most well-characterized category is represented by the HOX genes, play a crucial role in normal development. In addition, several homeoproteins are involved in neoplasia. This gene encodes a homeobox protein belonging to the TALE ('three amino acid loop extension') family of homeodomain-containing proteins. [provided by RefSeq, Jul 2008].	10.6412	10.5525	11.3673	9.39353	6.14592	4.87767	6.06938	4.71321
ENSG00000260641.1	201.412	-2.12956	0.1293	-16.4699	6.03934e-61	2.68506e-59	15.9533	3.77459	AC114811.2	NA	NA	18.4776	14.9189	17.1054	13.3114	4.49182	3.2141	3.59577	3.79666
ENSG00000185070.11	6688.79	-0.868659	0.052752	-16.4669	6.34828e-61	2.81757e-59	19.0728	10.7853	FLRT2	fibronectin leucine rich transmembrane protein 2	This gene encodes a member of the fibronectin leucine rich transmembrane (FLRT) family of cell adhesion molecules, which regulate early embryonic vascular and neural development. The encoded type I transmembrane protein has an extracellular region consisting of an N-terminal leucine-rich repeat domain and a type 3 fibronectin domain, followed by a transmembrane domain and a short C-terminal cytop…	19.6037	19.5691	19.3381	17.7802	11.5427	9.61402	12.3131	9.67157
ENSG00000168297.16	3154.6	1.00113	0.0608304	16.4577	7.38298e-61	3.27118e-59	6.17666	12.7781	PXK	PX domain containing serine/threonine kinase like	This gene encodes a phox (PX) domain-containing protein which may be involved in synaptic transmission and the ligand-induced internalization and degradation of epidermal growth factors. Variations in this gene may be associated with susceptibility to systemic lupus erythematosus (SLE). Alternative splicing results in multiple transcript variants. [provided by RefSeq, Jan 2014].	6.27253	6.30069	6.0367	6.09673	13.6721	11.1595	14.6602	11.6205
ENSG00000135424.18	3179.92	2.42293	0.14765	16.4099	1.62404e-60	7.1833e-59	8.69689	47.9326	ITGA7	integrin subunit alpha 7	The protein encoded by this gene belongs to the integrin alpha chain family. Integrins are heterodimeric integral membrane proteins composed of an alpha chain and a beta chain. They mediate a wide spectrum of cell-cell and cell-matrix interactions, and thus play a role in cell migration, morphologic development, differentiation, and metastasis. This protein functions as a receptor for the basemen…	8.24519	8.57195	9.4332	8.53719	55.4305	51.5044	36.9254	47.87
ENSG00000287100.1	770.87	-1.37572	0.0838441	-16.408	1.67537e-60	7.3977e-59	7.30524	2.89409	AL078600.1	NA	NA	8.11027	7.02909	8.04408	6.0375	3.1706	2.79692	3.19359	2.41526
ENSG00000163513.19	14566	-0.749971	0.0457182	-16.4042	1.78489e-60	7.86782e-59	57.2886	35.0684	TGFBR2	transforming growth factor beta receptor 2	The protein encoded by this gene is a transmembrane protein that has a protein kinase domain, forms a heterodimeric complex with TGF-beta receptor type-1, and binds TGF-beta. This receptor/ligand complex phosphorylates proteins, which then enter the nucleus and regulate the transcription of genes related to cell proliferation, cell cycle arrest, wound healing, immunosuppression, and tumorigenesis…	62.7568	58.6411	56.6621	51.0942	37.1012	31.7128	37.04	34.4196
ENSG00000111371.16	20146.2	0.562337	0.034287	16.4009	1.88493e-60	8.29465e-59	51.2949	78.1547	SLC38A1	solute carrier family 38 member 1	Amino acid transporters play essential roles in the uptake of nutrients, production of energy, chemical metabolism, detoxification, and neurotransmitter cycling. SLC38A1 is an important transporter of glutamine, an intermediate in the detoxification of ammonia and the production of urea. Glutamine serves as a precursor for the synaptic transmitter, glutamate (Gu et al., 2001 [PubMed 11325958]).[s…	52.882	51.4444	52.4261	48.4271	84.9794	70.7534	83.3057	73.5803
ENSG00000184937.15	286.795	1.838	0.112092	16.3973	1.99827e-60	8.77847e-59	0.719914	2.65514	WT1	WT1 transcription factor	This gene encodes a transcription factor that contains four zinc-finger motifs at the C-terminus and a proline/glutamine-rich DNA-binding domain at the N-terminus. It has an essential role in the normal development of the urogenital system, and it is mutated in a small subset of patients with Wilms tumor. This gene exhibits complex tissue-specific and polymorphic imprinting pattern, with bialleli…	0.612963	0.771971	0.726842	0.76788	2.9554	2.1574	2.92633	2.58142
ENSG00000115365.12	1419.72	0.855368	0.0522185	16.3806	2.63329e-60	1.15485e-58	5.97029	11.1251	LANCL1	LanC like 1	This gene encodes a loosely associated peripheral membrane protein related to the LanC family of bacterial membrane-associated proteins involved in the biosynthesis of antimicrobial peptides. This protein may play a role as a peptide-modifying enzyme component in eukaryotic cells. Previously considered a member of the G-protein-coupled receptor superfamily, this protein is now in the LanC family.…	6.11446	6.05764	6.24989	5.45918	11.8144	10.566	11.0997	11.0204
ENSG00000119699.8	2757.65	2.32428	0.142037	16.3639	3.46401e-60	1.51403e-58	10.1009	51.8986	TGFB3	transforming growth factor beta 3	This gene encodes a secreted ligand of the TGF-beta (transforming growth factor-beta) superfamily of proteins. Ligands of this family bind various TGF-beta receptors leading to recruitment and activation of SMAD family transcription factors that regulate gene expression. The encoded preproprotein is proteolytically processed to generate a latency-associated peptide (LAP) and a mature peptide, and…	10.0861	10.122	10.7523	9.44311	58.8054	55.5566	39.9227	53.3096
ENSG00000267374.2	205.424	-2.1937	0.134057	-16.364	3.45843e-60	1.51403e-58	0.15632	0.0351621	MIR924HG	MIR924 host gene	NA	0.190932	0.1429	0.162779	0.12867	0.0369164	0.0327103	0.0390377	0.0319839
ENSG00000198252.12	1031.91	1.0264	0.0627396	16.3597	3.70725e-60	1.6176e-58	4.15594	8.74543	STYX	serine/threonine/tyrosine interacting protein	The protein encoded by this gene is a pseudophosphatase, able to bind potential substrates but lacking an active catalytic loop. The encoded protein may be involved in spermiogenesis. Two transcript variants encoding the same protein have been found for these genes. [provided by RefSeq, Oct 2011].	4.21819	4.21968	4.38954	3.79635	9.53648	7.46287	9.47473	8.50763
ENSG00000137124.8	4075.36	1.24169	0.0759194	16.3554	3.98085e-60	1.73405e-58	111.277	270.528	ALDH1B1	aldehyde dehydrogenase 1 family member B1	This protein belongs to the aldehyde dehydrogenases family of proteins. Aldehyde dehydrogenase is the second enzyme of the major oxidative pathway of alcohol metabolism. This gene does not contain introns in the coding sequence. The variation of this locus may affect the development of alcohol-related problems. [provided by RefSeq, Jul 2008].	108.212	112.898	112.97	111.028	291.096	275.262	237.525	278.228
ENSG00000230844.3	235.389	-2.05004	0.12541	-16.3467	4.59219e-60	1.99698e-58	30.6413	7.6002	ZNF674-AS1	ZNF674 antisense RNA 1 (head to head)	NA	35.8448	27.4185	33.8283	25.4734	7.62098	7.47958	8.48561	6.81465
ENSG00000248810.2	183.565	-2.18102	0.133514	-16.3355	5.51696e-60	2.3951e-58	1.52681	0.346976	LINC02432	long intergenic non-protein coding RNA 2432	NA	1.71115	1.56999	1.62454	1.20153	0.398955	0.325648	0.332504	0.330799
ENSG00000168807.16	1731.69	0.983299	0.0602393	16.3232	6.74861e-60	2.92489e-58	2.61557	5.34312	SNTB2	syntrophin beta 2	Dystrophin is a large, rod-like cytoskeletal protein found at the inner surface of muscle fibers. Dystrophin is missing in Duchenne Muscular Dystrophy patients and is present in reduced amounts in Becker Muscular Dystrophy patients. The protein encoded by this gene is a peripheral membrane protein found associated with dystrophin and dystrophin-related proteins. This gene is a member of the syntr…	2.57138	2.5765	2.71238	2.60204	6.15615	4.88149	5.63893	4.69593
ENSG00000137449.16	4408.9	0.882557	0.0540756	16.3208	7.02007e-60	3.03744e-58	12.598	23.9579	CPEB2	cytoplasmic polyadenylation element binding protein 2	The protein encoded by this gene is highly similar to cytoplasmic polyadenylation element binding protein (CPEB), an mRNA-binding protein that regulates cytoplasmic polyadenylation of mRNA as a trans factor in oogenesis and spermatogenesis. Studies of the similar gene in mice suggested a possible role of this protein in transcriptionally inactive haploid spermatids. Alternatively spliced transcri…	12.6465	12.8968	13.0734	11.7755	27.735	22.0256	22.7419	23.329
ENSG00000072110.14	50065.8	0.917824	0.0562716	16.3106	8.29657e-60	3.58376e-58	90.0287	175.55	ACTN1	actinin alpha 1	Alpha actinins belong to the spectrin gene superfamily which represents a diverse group of cytoskeletal proteins, including the alpha and beta spectrins and dystrophins. Alpha actinin is an actin-binding protein with multiple roles in different cell types. In nonmuscle cells, the cytoskeletal isoform is found along microfilament bundles and adherens-type junctions, where it is involved in binding…	85.3159	91.3846	91.2645	92.1499	192.179	167.032	172.081	170.908
ENSG00000002834.18	17168.1	0.899483	0.0552013	16.2946	1.07788e-59	4.64822e-58	63.2535	121.435	LASP1	LIM and SH3 protein 1	This gene encodes a member of a subfamily of LIM proteins, characterized by a LIM motif and a domain of Src homology region 3, and also a member of the nebulin family of actin-binding proteins. The encoded protein is a cAMP and cGMP dependent signaling protein and binds to the actin cytoskeleton at extensions of the cell membrane. The encoded protein has been linked to metastatic breast cancer, h…	65.0241	63.4621	63.3289	61.1988	133.416	121.06	112.623	118.64
ENSG00000184005.11	932.439	-1.61982	0.0994095	-16.2944	1.08196e-59	4.65804e-58	0.691666	0.231566	ST6GALNAC3	ST6 N-acetylgalactosaminide alpha-2,6-sialyltransferase 3	ST6GALNAC3 belongs to a family of sialyltransferases that transfer sialic acids from CMP-sialic acid to terminal positions of carbohydrate groups in glycoproteins and glycolipids (Lee et al., 1999 [PubMed 10207017]).[supplied by OMIM, Mar 2008].	0.845385	0.637816	0.695657	0.587808	0.264118	0.222431	0.262054	0.177663
ENSG00000171877.21	13923.1	-1.2094	0.0742463	-16.2891	1.18022e-59	5.0726e-58	16.4628	7.34683	FRMD5	FERM domain containing 5	NA	18.8574	16.129	16.6235	14.2413	8.41781	6.89654	8.13877	5.93419
ENSG00000275832.5	4914.31	0.900556	0.055296	16.2861	1.2386e-59	5.31468e-58	10.0811	19.451	ARHGAP23	Rho GTPase activating protein 23	The RHO (see ARHA; MIM 165390) family of small GTPases are involved in signal transduction through transmembrane receptors, and they are inactive in the GDP-bound form and active in the GTP-bound form. GTPase-activating proteins, such as ARHGAP23, inactivate RHO family proteins by stimulating their hydrolysis of GTP (Katoh and Katoh, 2004 [PubMed 15254754]).[supplied by OMIM, Mar 2008].	9.80538	10.0273	10.206	10.2858	21.0858	17.7395	21.3081	17.6706
ENSG00000256463.8	319.571	-8.11007	0.498346	-16.274	1.51011e-59	6.46893e-58	7.8422	0.0280155	SALL3	spalt like transcription factor 3	This gene encodes a sal-like C2H2-type zinc-finger protein, and belongs to a family of evolutionarily conserved genes found in species as diverse as Drosophila, C. elegans, and vertebrates. Mutations in some of these genes are associated with congenital disorders in human, suggesting their importance in embryonic development. This protein binds to DNA methyltransferase 3 alpha (DNMT3A), and reduc…	10.4065	7.17695	7.98612	5.79919	0.0385987	0.045009	0.0127657	0.0156886
ENSG00000259256.2	157.171	-2.32385	0.142839	-16.269	1.63851e-59	7.00733e-58	2.00782	0.411844	LINC01895	long intergenic non-protein coding RNA 1895	NA	2.17525	1.95903	2.2041	1.6929	0.410201	0.450188	0.375074	0.411914
ENSG00000187244.12	1726.49	-0.955788	0.0587885	-16.2581	1.95764e-59	8.35831e-58	50.5905	26.8492	BCAM	basal cell adhesion molecule (Lutheran blood group)	This gene encodes Lutheran blood group glycoprotein, a member of the immunoglobulin superfamily and a receptor for the extracellular matrix protein, laminin. The protein contains five extracellular immunoglobulin domains, a single transmembrane domain, and a short C-terminal cytoplasmic tail. This protein may play a role in epithelial cell cancer and in vaso-occlusion of red blood cells in sickle…	55.9419	51.8267	47.0786	47.5149	28.7285	25.7574	26.9295	25.9811
ENSG00000285572.2	1120.27	-1.03864	0.0639125	-16.251	2.19832e-59	9.37044e-58	1.40946	0.705841	AL136441.1	NA	NA	1.55947	1.45196	1.37298	1.25343	0.774291	0.680594	0.75461	0.61387
ENSG00000266094.8	793.278	1.02923	0.0633698	16.2416	2.56087e-59	1.08978e-57	1.747	3.67768	RASSF5	Ras association domain family member 5	This gene is a member of the Ras association domain family. It functions as a tumor suppressor, and is inactivated in a variety of cancers. The encoded protein localizes to centrosomes and microtubules, and associates with the GTP-activated forms of Ras, Rap1, and several other Ras-like small GTPases. The protein regulates lymphocyte adhesion and suppresses cell growth in response to activated Ra…	1.70818	1.76447	1.82101	1.69435	4.09573	3.34192	3.91361	3.35948
ENSG00000227954.7	745.733	-1.39318	0.0858011	-16.2373	2.7478e-59	1.16741e-57	0.760625	0.297183	TARID	TCF21 antisense RNA inducing promoter demethylation	NA	0.864113	0.720454	0.807774	0.650157	0.338022	0.31111	0.288516	0.251082
ENSG00000109193.12	4183.93	2.54126	0.156512	16.2369	2.76769e-59	1.17393e-57	17.6788	106.745	SULT1E1	sulfotransferase family 1E member 1	Sulfotransferase enzymes catalyze the sulfate conjugation of many hormones, neurotransmitters, drugs, and xenobiotic compounds. These cytosolic enzymes are different in their tissue distributions and substrate specificities. The gene structure (number and length of exons) is similar among family members. This gene encodes a protein that transfers a sulfo moiety to and from estrone, which may cont…	13.221	18.2924	19.4138	19.7879	125.32	104.314	104.569	92.7776
ENSG00000170011.14	394.719	-1.549	0.0954196	-16.2335	2.92094e-59	1.2369e-57	0.358431	0.126046	MYRIP	myosin VIIA and Rab interacting protein	NA	0.393116	0.346427	0.382114	0.312066	0.158358	0.119506	0.123543	0.102777
ENSG00000157214.14	3403.77	-0.935285	0.0576228	-16.2312	3.037e-59	1.28394e-57	17.3885	9.37751	STEAP2	STEAP2 metalloreductase	This gene is a member of the STEAP family and encodes a multi-pass membrane protein that localizes to the Golgi complex, the plasma membrane, and the vesicular tubular structures in the cytosol. A highly similar protein in mouse has both ferrireductase and cupric reductase activity, and stimulates the cellular uptake of both iron and copper in vitro. Increased transcriptional expression of the hu…	18.1396	17.542	18.238	15.6345	9.7282	8.29346	10.8197	8.6687
ENSG00000286251.2	154	-2.43265	0.150003	-16.2174	3.79973e-59	1.60377e-57	0.235632	0.0445461	AC097528.1	NA	NA	0.269322	0.232882	0.251361	0.188964	0.0502809	0.0472922	0.0470642	0.0335472
ENSG00000071282.12	10925.7	1.41562	0.0872929	16.2169	3.83315e-59	1.61524e-57	22.3336	61.6837	LMCD1	LIM and cysteine rich domains 1	This gene encodes a member of the LIM-domain family of zinc finger proteins. The encoded protein contains an N-terminal cysteine-rich domain and two C-terminal LIM domains. The presence of LIM domains suggests involvement in protein-protein interactions. The protein may act as a co-regulator of transcription along with other transcription factors. Alternate splicing results in multiple transcript…	18.5869	22.2862	24.3428	24.1184	65.5154	54.0897	66.707	60.4228
ENSG00000182054.10	3724.77	1.09877	0.0678028	16.2053	4.62609e-59	1.9462e-57	33.4017	73.6136	IDH2	isocitrate dehydrogenase (NADP(+)) 2	Isocitrate dehydrogenases catalyze the oxidative decarboxylation of isocitrate to 2-oxoglutarate. These enzymes belong to two distinct subclasses, one of which utilizes NAD(+) as the electron acceptor and the other NADP(+). Five isocitrate dehydrogenases have been reported: three NAD(+)-dependent isocitrate dehydrogenases, which localize to the mitochondrial matrix, and two NADP(+)-dependent isoc…	32.3159	33.2511	34.2924	33.7473	78.9985	74.0699	67.5939	73.7921
ENSG00000107796.13	166963	2.11064	0.130278	16.2011	4.95404e-59	2.08078e-57	304.82	1355.6	ACTA2	actin alpha 2, smooth muscle	This gene encodes one of six different actin proteins. Actins are highly conserved proteins that are involved in cell motility, structure, integrity, and intercellular signaling. The encoded protein is a smooth muscle actin that is involved in vascular contractility and blood pressure homeostasis. Mutations in this gene cause a variety of vascular diseases, such as thoracic aortic disease, corona…	274.06	311.717	305.271	328.233	1473.16	1417.03	1137.53	1394.68
ENSG00000261485.1	185.754	-2.27148	0.140248	-16.1962	5.36779e-59	2.2509e-57	62.5421	13.4627	PAN3-AS1	PAN3 antisense RNA 1	NA	68.274	56.8567	72.0265	53.0113	14.5081	9.88931	15.6649	13.7883
ENSG00000205213.14	4449.17	0.816678	0.050441	16.1907	5.86127e-59	2.45385e-57	8.27279	15.04	LGR4	leucine rich repeat containing G protein-coupled receptor 4	The protein encoded by this gene is a G-protein coupled receptor that binds R-spondins and activates the Wnt signaling pathway. This Wnt signaling pathway activation is necessary for proper development of many organs of the body. [provided by RefSeq, Oct 2016].	8.18767	8.47367	8.88372	7.5461	16.3804	13.3015	16.3542	14.124
ENSG00000075624.17	103119	0.873142	0.053951	16.184	6.54129e-59	2.73411e-57	531.514	1004.38	ACTB	actin beta	This gene encodes one of six different actin proteins. Actins are highly conserved proteins that are involved in cell motility, structure, integrity, and intercellular signaling. The encoded protein is a major constituent of the contractile apparatus and one of the two nonmuscle cytoskeletal actins that are ubiquitously expressed. Mutations in this gene cause Baraitser-Winter syndrome 1, which is…	530.525	541.066	508.727	545.736	1031.78	942.71	1067.33	975.689
ENSG00000235885.8	173.374	-2.56487	0.158532	-16.1789	7.10484e-59	2.96487e-57	0.363098	0.0626623	LOC101927661	uncharacterized LOC101927661	NA	0.448695	0.356086	0.364815	0.282798	0.06918	0.0728262	0.0508441	0.057799
ENSG00000107562.16	1185.35	1.52518	0.0943487	16.1654	8.84757e-59	3.68615e-57	10.2685	30.4749	CXCL12	C-X-C motif chemokine ligand 12	This antimicrobial gene encodes a stromal cell-derived alpha chemokine member of the intercrine family. The encoded protein functions as the ligand for the G-protein coupled receptor, chemokine (C-X-C motif) receptor 4, and plays a role in many diverse cellular functions, including embryogenesis, immune surveillance, inflammation response, tissue homeostasis, and tumor growth and metastasis. Muta…	10.1114	11.0943	10.6071	9.26126	28.6318	26.5222	38.5489	28.1969
ENSG00000085117.12	175.237	-2.77615	0.172127	-16.1285	1.60868e-58	6.69142e-57	1.50416	0.227485	CD82	CD82 molecule	This metastasis suppressor gene product is a membrane glycoprotein that is a member of the transmembrane 4 superfamily. Expression of this gene has been shown to be downregulated in tumor progression of human cancers and can be activated by p53 through a consensus binding sequence in the promoter. Its expression and that of p53 are strongly correlated, and the loss of expression of these two prot…	1.96076	1.27981	1.59087	1.18521	0.211291	0.189293	0.245432	0.263924
ENSG00000100678.19	119.893	-2.75949	0.171215	-16.1171	1.93416e-58	8.03238e-57	0.395498	0.0605401	SLC8A3	solute carrier family 8 member A3	This gene encodes a member of the sodium/calcium exchanger integral membrane protein family. Na+/Ca2+ exchange proteins are involved in maintaining Ca2+ homeostasis in a wide variety of cell types. The protein is regulated by intracellular calcium ions and is found in both the plasma membrane and intracellular organellar membranes, where exchange of Na+ for Ca2+ occurs in an electrogenic manner. …	0.392751	0.397231	0.446742	0.34527	0.067655	0.0556876	0.0533063	0.0655114
ENSG00000262001.1	283.816	-2.06095	0.127902	-16.1135	2.04967e-58	8.49839e-57	23.5891	5.84385	DLGAP1-AS2	DLGAP1 antisense RNA 2	NA	29.1675	24.4004	22.3785	18.4098	5.99492	4.81779	6.10884	6.45384
ENSG00000113389.16	20430	-0.987825	0.0613067	-16.1128	2.07307e-58	8.58165e-57	72.5484	37.6194	NPR3	natriuretic peptide receptor 3	This gene encodes one of three natriuretic peptide receptors. Natriutetic peptides are small peptides which regulate blood volume and pressure, pulmonary hypertension, and cardiac function as well as some metabolic and growth processes. The product of this gene encodes a natriuretic peptide receptor responsible for clearing circulating and extracellular natriuretic peptides through endocytosis of…	72.2853	74.0276	76.4123	67.4684	41.4779	36.9967	34.0636	37.9392
ENSG00000154027.19	2112.21	-0.988822	0.0613847	-16.1086	2.21992e-58	9.17485e-57	2.77708	1.43995	AK5	adenylate kinase 5	This gene encodes a member of the adenylate kinase family, which is involved in regulating the adenine nucleotide composition within a cell by catalyzing the reversible transfer of phosphate groups among adenine nucleotides. This member is related to the UMP/CMP kinase of several species. It is located in the cytosol and expressed exclusively in brain. Alternatively spliced transcript variants en…	3.0973	2.76458	2.8795	2.36693	1.63333	1.37675	1.40552	1.34419
ENSG00000135318.12	15958.4	-1.02387	0.0635682	-16.1066	2.29309e-58	9.4621e-57	127.164	64.2054	NT5E	5'-nucleotidase ecto	The protein encoded by this gene is a plasma membrane protein that catalyzes the conversion of extracellular nucleotides to membrane-permeable nucleosides. The encoded protein is used as a determinant of lymphocyte differentiation. Defects in this gene can lead to the calcification of joints and arteries. Two transcript variants encoding different isoforms have been found for this gene.[provided …	140.684	126.809	129.838	111.325	68.0745	59.2186	60.9883	68.5402
ENSG00000082014.17	1277.55	1.18698	0.0737048	16.1045	2.37054e-58	9.7661e-57	5.4554	12.8247	SMARCD3	SWI/SNF related, matrix associated, actin dependent regulator of chromatin, subfamily d, member 3	The protein encoded by this gene is a member of the SWI/SNF family of proteins, whose members display helicase and ATPase activities and which are thought to regulate transcription of certain genes by altering the chromatin structure around those genes. The encoded protein is part of the large ATP-dependent chromatin remodeling complex SNF/SWI and has sequence similarity to the yeast Swp73 protei…	4.86875	5.47356	5.76962	5.70969	14.5841	12.0267	12.7966	11.8914
ENSG00000114200.10	114.38	-3.12897	0.194307	-16.1033	2.41997e-58	9.94853e-57	0.876017	0.102391	BCHE	butyrylcholinesterase	This gene encodes a cholinesterase enzyme and member of the type-B carboxylesterase/lipase family of proteins. The encoded enzyme exhibits broad substrate specificity and is involved in the detoxification of poisons including organophosphate nerve agents and pesticides, and the metabolism of drugs including cocaine, heroin and aspirin. Humans homozygous for certain mutations in this gene exhibit …	1.01999	0.942472	0.840238	0.701364	0.116085	0.0898083	0.132897	0.0707744
ENSG00000163082.10	108.086	-4.49253	0.278984	-16.1032	2.42252e-58	9.94853e-57	0.413368	0.0189182	SGPP2	sphingosine-1-phosphate phosphatase 2	The protein encoded by this gene is a transmembrane protein that degrades the bioactive signaling molecule sphingosine 1-phosphate. The encoded protein is induced during inflammatory responses and has been shown to be downregulated by the microRNA-31 tumor suppressor. Alternative splice variants encoding different isoforms have been found for this gene. [provided by RefSeq, Mar 2016].	0.457613	0.432678	0.473837	0.289344	0.0292252	0.0146052	0.0165697	0.0152726
ENSG00000168386.18	7409.71	1.00615	0.0624933	16.1	2.54921e-58	1.04522e-56	4.74892	9.8051	FILIP1L	filamin A interacting protein 1 like	NA	4.72147	4.75461	5.12271	4.39691	10.4077	9.28562	9.18092	10.3461
ENSG00000171608.16	851.518	-1.08048	0.0671204	-16.0977	2.64909e-58	1.08445e-56	4.09806	1.99599	PIK3CD	phosphatidylinositol-4,5-bisphosphate 3-kinase catalytic subunit delta	Phosphoinositide 3-kinases (PI3Ks) phosphorylate inositol lipids and are involved in the immune response. The protein encoded by this gene is a class I PI3K found primarily in leukocytes. Like other class I PI3Ks (p110-alpha p110-beta, and p110-gamma), the encoded protein binds p85 adapter proteins and GTP-bound RAS. However, unlike the other class I PI3Ks, this protein phosphorylates itself, not…	4.54256	3.92426	4.19668	3.72874	2.12688	1.91871	1.92178	2.01661
ENSG00000148484.18	10003.7	0.544162	0.033817	16.0914	2.93172e-58	1.19825e-56	9.83973	14.7945	RSU1	Ras suppressor protein 1	This gene encodes a protein that is involved in the Ras signal transduction pathway, growth inhibition, and nerve-growth factor induced differentiation processes, as determined in mouse and human cell line studies. In mouse, the encoded protein was initially isolated based on its ability to inhibit v-Ras transformation. Multiple alternatively spliced transcript variants for this gene have been re…	10.2728	9.83652	10.0577	9.19194	16.3871	13.8258	15.1963	13.7689
ENSG00000137312.15	1788.87	1.10478	0.0686746	16.0871	3.13972e-58	1.28123e-56	20.7483	45.9712	FLOT1	flotillin 1	This gene encodes an protein that localizes to the caveolae, which are small domains on the inner cell membranes. This protein plays a role in vesicle trafficking and cell morphology. Alternative splicing results in multiple transcript variants. [provided by RefSeq, Jan 2016].	23.1073	21.9535	18.9237	19.0086	48.4817	43.6248	51.377	40.4014
ENSG00000019991.18	1482.04	-0.986214	0.0613118	-16.0852	3.23887e-58	1.31961e-56	7.56726	3.93331	HGF	hepatocyte growth factor	This gene encodes a protein that binds to the hepatocyte growth factor receptor to regulate cell growth, cell motility and morphogenesis in numerous cell and tissue types. Alternative splicing results in multiple transcript variants, at least one of which encodes a preproprotein that is proteolytically processed to generate alpha and beta chains, which form the mature heterodimer. This protein is…	7.91065	7.64331	8.00726	6.70782	4.4389	3.7762	3.6555	3.86264
ENSG00000198768.11	695.905	-1.1512	0.0715737	-16.0841	3.29806e-58	1.34161e-56	4.68244	2.16872	APCDD1L	APC down-regulated 1 like	NA	5.10859	4.56262	5.01619	4.04236	2.37049	2.13133	2.16909	2.00398
ENSG00000183715.13	590.589	-2.01399	0.125303	-16.0729	3.95251e-58	1.6053e-56	0.232472	0.0590278	OPCML	opioid binding protein/cell adhesion molecule like	This gene encodes a member of the IgLON subfamily in the immunoglobulin protein superfamily of proteins. The encoded preprotein is proteolytically processed to generate the mature protein. This protein is localized in the plasma membrane and may have an accessory role in opioid receptor function. This gene has an ortholog in rat and bovine. The opioid binding-cell adhesion molecule encoded by the…	0.250426	0.231578	0.233117	0.214766	0.0735086	0.0674454	0.0404337	0.0547236
ENSG00000135077.9	349.709	-1.53687	0.0957075	-16.058	5.02865e-58	2.03917e-56	2.50194	0.888408	HAVCR2	hepatitis A virus cellular receptor 2	The protein encoded by this gene belongs to the immunoglobulin superfamily, and TIM family of proteins. CD4-positive T helper lymphocytes can be divided into types 1 (Th1) and 2 (Th2) on the basis of their cytokine secretion patterns. Th1 cells are involved in cell-mediated immunity to intracellular pathogens and delayed-type hypersensitivity reactions, whereas, Th2 cells are involved in the cont…	2.84378	2.44241	2.55277	2.16881	0.904579	0.875077	0.837343	0.936631
ENSG00000179869.15	153.747	-2.48995	0.155204	-16.0431	6.39166e-58	2.58782e-56	0.150837	0.027508	ABCA13	ATP binding cassette subfamily A member 13	In human, the ATP-binding cassette (ABC) family of transmembrane transporters has at least 48 genes and 7 gene subfamilies. This gene is a member of ABC gene subfamily A (ABCA). Genes within the ABCA family typically encode several thousand amino acids. Like other ABC transmembrane transporter proteins, this protein has 12 or more transmembrane alpha-helix domains that likely arrange to form a si…	0.161722	0.145744	0.170926	0.124957	0.0357245	0.0296545	0.0210269	0.0236263
ENSG00000125848.10	289.142	-1.61141	0.100445	-16.0426	6.4369e-58	2.60206e-56	8.16469	2.7673	FLRT3	fibronectin leucine rich transmembrane protein 3	This gene encodes a member of the fibronectin leucine rich transmembrane protein (FLRT) family. FLRTs may function in cell adhesion and/or receptor signalling. Their protein structures resemble small leucine-rich proteoglycans found in the extracellular matrix. This gene is expressed in many tissues. Two alternatively spliced transcript variants encoding the same protein have been described for t…	8.83655	8.71304	7.96849	7.14067	3.03413	2.34336	2.73675	2.95495
ENSG00000269696.2	255.148	-1.8719	0.116686	-16.0423	6.4762e-58	2.61386e-56	5.04989	1.41549	AC005498.3	NA	NA	5.45229	4.99064	5.59777	4.15887	1.76803	1.41931	1.34839	1.1262
ENSG00000124813.23	6622.52	1.2643	0.0789089	16.0223	8.92779e-58	3.59772e-56	3.16928	7.89536	RUNX2	RUNX family transcription factor 2	This gene is a member of the RUNX family of transcription factors and encodes a nuclear protein with an Runt DNA-binding domain. This protein is essential for osteoblastic differentiation and skeletal morphogenesis and acts as a scaffold for nucleic acids and regulatory factors involved in skeletal gene expression. The protein can bind DNA both as a monomer or, with more affinity, as a subunit of…	3.01725	3.27898	3.15554	3.22534	8.6706	6.74987	9.44502	6.71593
ENSG00000249992.2	1956.47	-1.1911	0.0743814	-16.0135	1.02911e-57	4.14063e-56	409.979	184.26	TMEM158	transmembrane protein 158	Constitutive activation of the Ras pathway triggers an irreversible proliferation arrest reminiscent of replicative senescence. Transcription of this gene is upregulated in response to activation of the Ras pathway, but not under other conditions that induce senescence. The encoded protein is similar to a rat cell surface receptor proposed to function in a neuronal survival pathway. An allelic po…	451.104	403.607	425.429	359.778	192.056	183.045	165.755	196.183
ENSG00000165424.7	2570.74	0.972281	0.0607293	16.0101	1.08664e-57	4.36531e-56	7.5201	15.2347	ZCCHC24	zinc finger CCHC-type containing 24	NA	7.6453	7.6245	7.72758	7.08301	16.0742	13.5719	17.6835	13.6091
ENSG00000153234.15	453.097	-1.31476	0.0821302	-16.0082	1.12004e-57	4.49249e-56	9.89359	4.11832	NR4A2	nuclear receptor subfamily 4 group A member 2	This gene encodes a member of the steroid-thyroid hormone-retinoid receptor superfamily. The encoded protein may act as a transcription factor. Mutations in this gene have been associated with disorders related to dopaminergic dysfunction, including Parkinson disease, schizophernia, and manic depression. Misregulation of this gene may be associated with rheumatoid arthritis. Alternatively spliced…	10.3801	9.72955	10.4932	8.97149	4.82764	3.43393	4.07143	4.14026
ENSG00000173210.20	1794.56	-1.2149	0.0759326	-15.9997	1.28335e-57	5.13957e-56	5.79301	2.5659	ABLIM3	actin binding LIM protein family member 3	This gene encodes a member of the actin-binding LIM (abLIM) family of proteins. These proteins are characterized by an N-terminal LIM domain and a C-terminal dematin-like domain. The encoded protein interacts with actin filaments and may be a component of adherens junctions in several cell types. A variant of this gene may be associated with pain sensitivity in male human patients. [provided by R…	6.79151	5.67469	5.81902	4.88682	2.97539	2.50898	2.41168	2.36754
ENSG00000137434.11	174.33	-2.34681	0.146695	-15.9979	1.32135e-57	5.28356e-56	3.42677	0.696093	C6orf52	chromosome 6 open reading frame 52	NA	4.09014	3.28543	3.62268	2.70881	0.813687	0.646922	0.587148	0.736616
ENSG00000168056.16	5226.53	1.10349	0.0690477	15.9815	1.71876e-57	6.86204e-56	45.083	100.132	LTBP3	latent transforming growth factor beta binding protein 3	The protein encoded by this gene forms a complex with transforming growth factor beta (TGF-beta) proteins and may be involved in their subcellular localization. Activation of this complex requires removal of the encoded binding protein. This protein also may play a structural role in the extracellular matrix. Three transcript variants encoding different isoforms have been found for this gene.[pro…	41.933	45.0472	44.2827	49.069	105.552	93.6516	107.214	94.1109
ENSG00000181355.21	104.578	-3.32936	0.208882	-15.9389	3.40069e-57	1.35561e-55	0.0849885	0.00861303	OFCC1	orofacial cleft 1 candidate 1	NA	0.103053	0.0791733	0.08272	0.0750077	0.00749291	0.00941989	0.0106869	0.00685241
ENSG00000178209.15	19882.3	1.04484	0.0655645	15.9361	3.5575e-57	1.41593e-55	57.6564	122.631	PLEC	plectin	Plectin is a prominent member of an important family of structurally and in part functionally related proteins, termed plakins or cytolinkers, that are capable of interlinking different elements of the cytoskeleton. Plakins, with their multi-domain structure and enormous size, not only play crucial roles in maintaining cell and tissue integrity and orchestrating dynamic changes in cytoarchitectur…	57.7014	56.08	56.4427	60.4015	124.029	110.836	126.612	129.048
ENSG00000284602.1	175.989	-2.04106	0.128176	-15.9239	4.32655e-57	1.71937e-55	35.5313	8.83018	AL031432.4	NA	NA	36.0379	37.7147	37.6972	30.6754	9.21322	9.55387	9.01065	7.54298
ENSG00000113532.13	426.753	-1.56012	0.0980149	-15.9171	4.8205e-57	1.91273e-55	1.82053	0.635965	ST8SIA4	ST8 alpha-N-acetyl-neuraminide alpha-2,8-sialyltransferase 4	The protein encoded by this gene catalyzes the polycondensation of alpha-2,8-linked sialic acid required for the synthesis of polysialic acid, a modulator of the adhesive properties of neural cell adhesion molecule (NCAM1). The encoded protein, which is a member of glycosyltransferase family 29, is a type II membrane protein that may be present in the Golgi apparatus. Two transcript variants enco…	2.04028	1.77163	2.00507	1.46513	0.756879	0.575594	0.667855	0.543531
ENSG00000147231.14	194.013	-2.04856	0.128745	-15.9118	5.2501e-57	2.07999e-55	1.27304	0.315438	RADX	RPA1 related single stranded DNA binding protein, X-linked	NA	1.47387	1.30094	1.2828	1.03455	0.311683	0.332328	0.326192	0.291547
ENSG00000155254.13	2620.81	0.960495	0.0603858	15.906	5.75991e-57	2.27847e-55	97.8655	196.001	MARVELD1	MARVEL domain containing 1	NA	99.2113	97.4505	96.1128	98.6875	206.309	189.544	187.634	200.518
ENSG00000105497.8	1463.52	-1.22954	0.0773648	-15.8927	7.11486e-57	2.81015e-55	26.5525	11.6407	ZNF175	zinc finger protein 175	NA	28.9446	27.4046	27.1225	22.7381	13.5648	11.5782	10.1446	11.2753
ENSG00000121671.12	897.914	1.04887	0.0660094	15.8898	7.46113e-57	2.94242e-55	4.43968	9.46058	CRY2	cryptochrome circadian regulator 2	This gene encodes a flavin adenine dinucleotide-binding protein that is a key component of the circadian core oscillator complex, which regulates the circadian clock. This gene is upregulated by CLOCK/ARNTL heterodimers but then represses this upregulation in a feedback loop using PER/CRY heterodimers to interact with CLOCK/ARNTL. Polymorphisms in this gene have been associated with altered sleep…	4.31511	4.45006	4.36574	4.62783	10.012	8.90956	10.195	8.72573
ENSG00000114019.14	4497.79	1.24507	0.0783919	15.8827	8.3562e-57	3.29038e-55	37.2354	91.2174	AMOTL2	angiomotin like 2	Angiomotin is a protein that binds angiostatin, a circulating inhibitor of the formation of new blood vessels (angiogenesis). Angiomotin mediates angiostatin inhibition of endothelial cell migration and tube formation in vitro. The protein encoded by this gene is related to angiomotin and is a member of the motin protein family. Alternative splicing results in multiple transcript variants of this…	35.2042	37.7883	36.975	38.9741	89.7982	78.7907	107.651	88.6296
ENSG00000127946.17	2859.96	0.936184	0.0590127	15.8641	1.12267e-56	4.41394e-55	2.61398	5.15657	HIP1	huntingtin interacting protein 1	The product of this gene is a membrane-associated protein that functions in clathrin-mediated endocytosis and protein trafficking within the cell. The encoded protein binds to the huntingtin protein in the brain; this interaction is lost in Huntington's disease. Alternative splicing results in multiple transcript variants. [provided by RefSeq, Jul 2013].	2.54731	2.63985	2.62828	2.64049	5.77283	4.98861	4.90035	4.9645
ENSG00000217576.7	140.716	-2.88701	0.182028	-15.8603	1.19342e-56	4.68499e-55	0.548502	0.0770339	AL158066.1	NA	NA	0.60793	0.59132	0.535964	0.458794	0.0744758	0.0814166	0.0415653	0.110678
ENSG00000069275.13	11606.9	0.769955	0.0485632	15.8547	1.305e-56	5.11524e-55	62.9094	110.643	NUCKS1	nuclear casein kinase and cyclin dependent kinase substrate 1	This gene encodes a nuclear protein that is highly conserved in vertebrates. The conserved regions of the protein contain several consensus phosphorylation sites for casein kinase II and cyclin-dependent kinases, two putative nuclear localization signals, and a basic DNA-binding domain. It is phosphorylated in vivo by Cdk1 during mitosis of the cell cycle. [provided by RefSeq, Aug 2010].	61.5265	64.5018	64.228	61.3813	114.391	100.062	119.736	108.383
ENSG00000186594.14	2051.98	0.862438	0.0544131	15.8498	1.40981e-56	5.51768e-55	70.2118	131.548	MIR22HG	MIR22 host gene	NA	68.8961	69.7257	71.1823	71.0431	136.968	125.643	140.982	122.6
ENSG00000161714.12	873.684	1.03061	0.0650591	15.8412	1.61724e-56	6.31996e-55	6.45699	13.6065	PLCD3	phospholipase C delta 3	This gene encodes a member of the phospholipase C family, which catalyze the hydrolysis of phosphatidylinositol 4,5-bisphosphate to generate the second messengers diacylglycerol and inositol 1,4,5-trisphosphate (IP3). Diacylglycerol and IP3 mediate a variety of cellular responses to extracellular stimuli by inducing protein kinase C and increasing cytosolic Ca(2+) concentrations. This enzyme loca…	6.92664	6.4665	6.11467	6.32016	14.7807	12.1413	14.9701	12.534
ENSG00000114302.16	2700.3	0.817988	0.0516606	15.8339	1.8169e-56	7.08949e-55	5.18632	9.44012	PRKAR2A	protein kinase cAMP-dependent type II regulatory subunit alpha	cAMP is a signaling molecule important for a variety of cellular functions. cAMP exerts its effects by activating the cAMP-dependent protein kinase, which transduces the signal through phosphorylation of different target proteins. The inactive kinase holoenzyme is a tetramer composed of two regulatory and two catalytic subunits. cAMP causes the dissociation of the inactive holoenzyme into a dimer…	5.27893	5.12631	5.31682	5.02323	10.0697	8.22804	10.3593	9.10344
ENSG00000224613.7	556.528	-1.81974	0.114945	-15.8314	1.8894e-56	7.36124e-55	2.18233	0.63489	LOC101928436	uncharacterized LOC101928436	NA	2.49981	2.20189	2.36326	1.66436	0.81579	0.637506	0.595312	0.490953
ENSG00000198682.13	6221.09	0.662171	0.0419055	15.8015	3.03662e-56	1.18131e-54	14.9859	24.455	PAPSS2	3'-phosphoadenosine 5'-phosphosulfate synthase 2	Sulfation is a common modification of endogenous (lipids, proteins, and carbohydrates) and exogenous (xenobiotics and drugs) compounds. In mammals, the sulfate source is 3'-phosphoadenosine 5'-phosphosulfate (PAPS), created from ATP and inorganic sulfate. Two different tissue isoforms encoded by different genes synthesize PAPS. This gene encodes one of the two PAPS synthetases. Defects in this ge…	14.8237	14.9546	15.7264	14.4389	26.0093	22.4919	25.7314	23.5875
ENSG00000183578.8	1722.76	1.13414	0.0717764	15.801	3.06195e-56	1.18937e-54	6.06586	13.695	TNFAIP8L3	TNF alpha induced protein 8 like 3	NA	5.958	6.21569	5.99202	6.09773	14.6552	13.4744	12.4844	14.166
ENSG00000185900.11	1559.3	0.985061	0.0623496	15.799	3.16122e-56	1.22609e-54	7.61222	15.5528	POMK	protein O-mannose kinase	This gene encodes a protein that may be involved in the presentation of the laminin-binding O-linked carbohydrate chain of alpha-dystroglycan (a-DG), which forms transmembrane linkages between the extracellular matrix and the exoskeleton. Some pathogens use this O-linked carbohydrate unit for host entry. Loss of function compound heterozygous mutations in this gene were found in a human patient a…	7.72869	7.72258	7.51321	7.48439	16.1779	13.5665	17.6832	14.7834
ENSG00000151023.17	201.627	-2.34235	0.148355	-15.7888	3.71595e-56	1.43908e-54	1.15517	0.234673	ENKUR	enkurin, TRPC channel interacting protein	This gene encodes a protein that interacts with calmodulin and several transient receptor potential canonical cation channel proteins. The encoded protein may function as an adaptor to localize signal transduction machinery to calcium channels. Alternative splicing results in multiple transcript variants. [provided by RefSeq, Jun 2012].	1.39286	1.104	1.26512	0.858705	0.283572	0.222886	0.195881	0.236354
ENSG00000065809.13	956.071	-1.06357	0.0673706	-15.7869	3.83105e-56	1.48143e-54	1.38618	0.683282	FAM107B	family with sequence similarity 107 member B	NA	1.49597	1.38549	1.47757	1.18566	0.792736	0.640189	0.674976	0.625225
ENSG00000050344.9	149.81	-2.74129	0.1737	-15.7817	4.15831e-56	1.60558e-54	2.05743	0.314589	NFE2L3	nuclear factor, erythroid 2 like 3	This gene encodes a member of the cap 'n' collar basic-region leucine zipper family of transcription factors. The encoded protein heterodimerizes with small musculoaponeurotic fibrosarcoma factors to bind antioxidant response elements in target genes. This protein is a membrane bound glycoprotein that is targeted to the endoplasmic reticulum and the nuclear envelope. Pseudogenes of this gene are …	2.52904	2.24572	1.91341	1.54155	0.346485	0.295806	0.384703	0.231363
ENSG00000143367.16	1135.67	1.15358	0.0731352	15.7732	4.7547e-56	1.83311e-54	4.45853	10.2195	TUFT1	tuftelin 1	Tuftelin is an acidic protein that is thought to play a role in dental enamel mineralization and is implicated in caries susceptibility. It is also thought to be involved with adaptation to hypoxia, mesenchymal stem cell function, and neurotrophin nerve growth factor mediated neuronal differentiation. [provided by RefSeq, Aug 2014].	4.36877	4.54207	4.40331	4.51994	11.7351	9.91352	9.29754	9.93204
ENSG00000213160.10	560.606	1.46905	0.0931558	15.7699	5.01613e-56	1.93102e-54	0.987266	2.81463	KLHL23	kelch like family member 23	NA	0.92434	0.997792	1.07276	0.954171	3.11993	2.66439	2.47506	2.99915
ENSG00000261220.2	115.309	-2.70286	0.171573	-15.7534	6.50598e-56	2.50083e-54	80.9433	12.7034	AC103706.1	NA	NA	86.9973	84.3387	84.4445	67.9929	11.8863	13.7365	14.3206	10.8702
ENSG00000128923.11	5749.54	1.05147	0.0668738	15.7232	1.04821e-55	4.02323e-54	11.2956	24.1461	MINDY2	MINDY lysine 48 deubiquitinase 2	NA	10.7317	11.2908	11.9497	11.2102	27.4804	22.5908	22.1297	24.3835
ENSG00000137809.17	24105.7	1.04248	0.0663824	15.7041	1.41806e-55	5.43469e-54	31.7512	67.6982	ITGA11	integrin subunit alpha 11	This gene encodes an alpha integrin. Integrins are heterodimeric integral membrane proteins composed of an alpha chain and a beta chain. This protein contains an I domain, is expressed in muscle tissue, dimerizes with beta 1 integrin in vitro, and appears to bind collagen in this form. Therefore, the protein may be involved in attaching muscle tissue to the extracellular matrix. Alternative trans…	29.2088	32.7887	31.2306	33.7767	75.3589	62.9169	70.4074	62.1096
ENSG00000165895.19	2866.4	-0.908528	0.0578545	-15.7037	1.42728e-55	5.46194e-54	3.35161	1.83964	ARHGAP42	Rho GTPase activating protein 42	This gene encodes a Rho GTPase-activating protein (RhoGAP), and member of the GRAF or BAR-PH family of proteins. Expression of this gene is enriched in vascular smooth muscle cells and the encoded protein inhibits RhoA activity to regulate vascular tone and control blood pressure. A mutation in the first intron of this gene modulates its expression and is associated with reduced blood pressure in…	3.65131	3.42694	3.48122	2.84697	2.01339	1.67204	2.01352	1.65962
ENSG00000001629.10	10554.4	0.559328	0.0356373	15.695	1.63656e-55	6.25354e-54	15.062	22.875	ANKIB1	ankyrin repeat and IBR domain containing 1	NA	15.5716	15.1556	15.7146	13.806	25.2817	21.2895	23.1409	21.788
ENSG00000162437.14	283.259	1.5351	0.0980065	15.6633	2.69534e-55	1.02841e-53	0.451418	1.35373	RAVER2	ribonucleoprotein, PTB binding 2	NA	0.502659	0.415453	0.504781	0.382781	1.5338	1.25273	1.35633	1.27209
ENSG00000110911.16	2108.55	-0.72702	0.0464278	-15.6592	2.877e-55	1.0961e-53	14.6677	9.12795	SLC11A2	solute carrier family 11 member 2	This gene encodes a member of the solute carrier family 11 protein family. The product of this gene transports divalent metals and is involved in iron absorption. Mutations in this gene are associated with hypochromic microcytic anemia with iron overload. A related solute carrier family 11 protein gene is located on chromosome 2. Multiple transcript variants encoding different isoforms have been …	15.0478	15.1361	15.0397	13.4471	9.60886	8.56243	9.84789	8.49261
ENSG00000196549.12	13306.2	-0.859422	0.0548936	-15.6561	3.0166e-55	1.14759e-53	29.4902	16.7065	MME	membrane metalloendopeptidase	The protein encoded by this gene is a type II transmembrane glycoprotein and a common acute lymphocytic leukemia antigen that is an important cell surface marker in the diagnosis of human acute lymphocytic leukemia (ALL). The encoded protein is present on leukemic cells of pre-B phenotype, which represent 85% of cases of ALL. This protein is not restricted to leukemic cells, however, and is found…	30.2002	29.8365	31.0357	26.8884	17.8764	16.0241	15.7134	17.2122
ENSG00000050405.13	11105	0.741558	0.0474127	15.6405	3.85742e-55	1.46531e-53	21.1232	36.3906	LIMA1	LIM domain and actin binding 1	This gene encodes a cytoskeleton-associated protein that inhibits actin filament depolymerization and cross-links filaments in bundles. It is downregulated in some cancer cell lines. Alternatively spliced transcript variants encoding different isoforms have been described for this gene, and expression of some of the variants maybe independently regulated. [provided by RefSeq, Aug 2011].	20.9836	21.4947	21.1093	20.9052	37.9485	33.9039	37.1079	36.6021
ENSG00000249417.1	399.615	-1.70999	0.1095	-15.6163	5.63901e-55	2.13893e-53	1.68582	0.527346	AC117383.1	NA	NA	1.873	1.59752	1.75722	1.51553	0.623945	0.603779	0.441374	0.440285
ENSG00000173376.14	113.968	-2.71579	0.173973	-15.6104	6.18514e-55	2.34265e-53	1.44794	0.227197	NDNF	neuron derived neurotrophic factor	NA	1.48846	1.48665	1.36101	1.45563	0.285091	0.222374	0.175834	0.225489
ENSG00000111684.11	766.989	1.17657	0.0755338	15.5767	1.0486e-54	3.9658e-53	3.05131	7.1029	LPCAT3	lysophosphatidylcholine acyltransferase 3	NA	2.80487	3.37856	3.11086	2.91094	7.3197	6.62799	7.93196	6.53196
ENSG00000152443.13	830.844	-0.98999	0.0635755	-15.5719	1.13029e-54	4.26851e-53	26.731	13.8865	ZNF776	zinc finger protein 776	NA	28.5584	26.2103	28.0025	24.1528	14.4452	12.6998	14.1052	14.2958
ENSG00000156687.11	458.122	-1.63311	0.104921	-15.5651	1.25607e-54	4.73658e-53	0.340077	0.112088	UNC5D	unc-5 netrin receptor D	NA	0.387472	0.33907	0.362127	0.27164	0.118672	0.124003	0.116725	0.0889521
ENSG00000153179.13	3796.93	0.798863	0.0513524	15.5565	1.43768e-54	5.41352e-53	3.98661	7.15477	RASSF3	Ras association domain family member 3	The RAS oncogene (MIM 190020) is mutated in nearly one-third of all human cancers. Members of the RAS superfamily are plasma membrane GTP-binding proteins that modulate intracellular signal transduction pathways. A subfamily of RAS effectors, including RASSF3, share a RAS association (RA) domain.[supplied by OMIM, Jul 2003].	3.97893	4.00773	4.15496	3.80482	8.22236	6.69882	6.88847	6.80942
ENSG00000073910.22	8438.9	0.817117	0.0525771	15.5413	1.82204e-54	6.85083e-53	3.69923	6.72814	FRY	FRY microtubule binding protein	NA	3.45205	3.83692	3.89837	3.60957	7.28231	6.24787	7.08886	6.29351
ENSG00000128422.17	632.959	5.31761	0.342209	15.5391	1.88683e-54	7.08411e-53	1.57423	64.2681	KRT17	keratin 17	This gene encodes the type I intermediate filament chain keratin 17, expressed in nail bed, hair follicle, sebaceous glands, and other epidermal appendages. Mutations in this gene lead to Jackson-Lawler type pachyonychia congenita and steatocystoma multiplex. [provided by RefSeq, Aug 2008].	2.28603	1.27438	1.58582	1.15068	80.9597	71.1305	35.7422	69.24
ENSG00000146376.11	4108.49	-0.985382	0.063425	-15.5362	1.9741e-54	7.40102e-53	11.1856	5.83201	ARHGAP18	Rho GTPase activating protein 18	ARHGAP18 belongs to a family of Rho (see MIM 165390) GTPase-activating proteins that modulate cell signaling (Potkin et al., 2009 [PubMed 19065146]).[supplied by OMIM, Apr 2010].	11.6834	11.4608	11.9414	9.65681	6.39076	4.97225	6.65019	5.31483
ENSG00000183087.15	13064.8	0.875927	0.0563967	15.5315	2.12302e-54	7.94777e-53	57.9282	109.717	GAS6	growth arrest specific 6	This gene encodes a gamma-carboxyglutamic acid (Gla)-containing protein thought to be involved in the stimulation of cell proliferation. This gene is frequently overexpressed in many cancers and has been implicated as an adverse prognostic marker. Elevated protein levels are additionally associated with a variety of disease states, including venous thromboembolic disease, systemic lupus erythemat…	56.0131	57.4884	58.4624	59.7489	120.58	103.329	106.97	107.99
ENSG00000117643.14	587.486	1.54746	0.0996886	15.5229	2.42759e-54	9.07483e-53	0.486406	1.46814	MAN1C1	mannosidase alpha class 1C member 1	NA	0.41033	0.515587	0.507585	0.512122	1.52713	1.29373	1.7457	1.30599
ENSG00000047849.21	26515.7	0.638674	0.0411476	15.5215	2.48087e-54	9.26062e-53	23.8167	38.2963	MAP4	microtubule associated protein 4	The protein encoded by this gene is a major non-neuronal microtubule-associated protein. This protein contains a domain similar to the microtubule-binding domains of neuronal microtubule-associated protein (MAP2) and microtubule-associated protein tau (MAPT/TAU). This protein promotes microtubule assembly, and has been shown to counteract destabilization of interphase microtubule catastrophe prom…	23.9839	23.9414	24.1433	23.1984	41.6145	35.0618	41.414	35.0951
ENSG00000249087.7	142.706	-2.3556	0.151819	-15.5158	2.71315e-54	1.0113e-52	23.082	4.67538	ZNF436-AS1	ZNF436 antisense RNA 1	NA	24.4394	23.9196	25.4402	18.529	5.27211	3.54673	5.4321	4.45056
ENSG00000182903.16	1224.79	-1.04731	0.0675289	-15.5091	3.01298e-54	1.12145e-52	6.18043	3.08888	ZNF721	zinc finger protein 721	NA	6.71404	6.3328	6.38081	5.29407	3.47815	2.56752	3.2716	3.03827
ENSG00000130382.9	3814.7	0.929324	0.0599834	15.493	3.86689e-54	1.43721e-52	10.3396	20.348	MLLT1	MLLT1 super elongation complex subunit	NA	10.3524	10.25	10.4951	10.261	21.3919	17.8536	23.4151	18.7313
ENSG00000070404.10	2608.05	1.47531	0.0952714	15.4853	4.35992e-54	1.61812e-52	53.9052	154.224	FSTL3	follistatin like 3	Follistatin-like 3 is a secreted glycoprotein of the follistatin-module-protein family. It may have a role in leukemogenesis. [provided by RefSeq, Jul 2008].	48.7924	56.3533	54.1692	56.3058	171.15	165.632	130.107	150.006
ENSG00000267922.1	110.607	-2.90866	0.187838	-15.4849	4.38475e-54	1.625e-52	0.562835	0.0776895	AC007785.1	NA	NA	0.544794	0.636926	0.577922	0.491699	0.103055	0.0715719	0.051125	0.0850062
ENSG00000197879.17	9697.28	0.818192	0.0528495	15.4816	4.62094e-54	1.71008e-52	67.3933	122.492	MYO1C	myosin IC	This gene encodes a member of the unconventional myosin protein family, which are actin-based molecular motors. The protein is found in the cytoplasm, and one isoform with a unique N-terminus is also found in the nucleus. The nuclear isoform associates with RNA polymerase I and II and functions in transcription initiation. The mouse ortholog of this protein also functions in intracellular vesicle…	66.7224	67.3682	66.2135	69.2691	126.994	117.29	125.781	119.903
ENSG00000204920.11	1592.25	-0.88388	0.0571183	-15.4746	5.15298e-54	1.90424e-52	18.6089	10.3743	ZNF155	zinc finger protein 155	NA	19.8508	18.0472	20.0235	16.5142	11.2023	10.186	10.2793	9.82942
ENSG00000148680.16	398.411	-1.75752	0.113708	-15.4565	6.82454e-54	2.51835e-52	1.4459	0.438663	HTR7	5-hydroxytryptamine receptor 7	The neurotransmitter, serotonin, is thought to play a role in various cognitive and behavioral functions. The serotonin receptor encoded by this gene belongs to the superfamily of G protein-coupled receptors and the gene is a candidate locus for involvement in autistic disorder and other neuropsychiatric disorders. Three splice variants have been identified which encode proteins that differ in th…	1.64402	1.49852	1.58317	1.05787	0.462301	0.425814	0.497726	0.368811
ENSG00000271335.6	1889.28	-0.950282	0.0615371	-15.4424	8.48426e-54	3.12635e-52	31.2964	16.7035	AL117336.2	NA	NA	33.0291	32.723	31.8165	27.6169	19.867	15.5404	16.8976	14.5092
ENSG00000147408.14	4227.53	-1.40844	0.0912302	-15.4383	9.04895e-54	3.32968e-52	4.768	1.85572	CSGALNACT1	chondroitin sulfate N-acetylgalactosaminyltransferase 1	This gene encodes an enzyme that transfers N-acetylglucosamine (GalNAc) to the core tetrasaccharide linker and to elongating chondroitin sulfate chains in proteoglycans. Knockout of the orthologous mouse gene indicates that the protein is necessary for normal cartilage development and aggrecan metabolism. Mutations in this gene are associated with multiple sclerosis progression, and with mild ske…	5.30822	4.61366	4.98532	4.16481	1.91907	1.52517	2.38252	1.59611
ENSG00000258077.2	394.544	-1.52549	0.0988554	-15.4316	1.00416e-53	3.68969e-52	0.382827	0.137042	AC078923.1	NA	NA	0.453913	0.388624	0.373711	0.315062	0.153432	0.120407	0.151553	0.122777
ENSG00000109099.16	1663.23	0.880847	0.0571459	15.414	1.3181e-53	4.83634e-52	7.54559	14.3347	PMP22	peripheral myelin protein 22	This gene encodes an integral membrane protein that is a major component of myelin in the peripheral nervous system. Studies suggest two alternately used promoters drive tissue-specific expression. Various mutations of this gene are causes of Charcot-Marie-Tooth disease Type IA, Dejerine-Sottas syndrome, and hereditary neuropathy with liability to pressure palsies. Alternative splicing results in…	7.58966	7.60813	7.59295	7.39163	14.907	12.8236	16.0685	13.5397
ENSG00000120217.14	956.604	-1.42511	0.092471	-15.4114	1.37143e-53	5.02489e-52	19.0823	7.30393	CD274	CD274 molecule	This gene encodes an immune inhibitory receptor ligand that is expressed by hematopoietic and non-hematopoietic cells, such as T cells and B cells and various types of tumor cells. The encoded protein is a type I transmembrane protein that has immunoglobulin V-like and C-like domains. Interaction of this ligand with its receptor inhibits T-cell activation and cytokine production. During infection…	23.4204	17.9346	17.9528	17.0215	8.07377	7.09866	6.52829	7.515
ENSG00000075213.11	3109.23	-1.268	0.082392	-15.3899	1.91331e-53	7.00037e-52	2.25292	0.960843	SEMA3A	semaphorin 3A	This gene is a member of the semaphorin family and encodes a protein with an Ig-like C2-type (immunoglobulin-like) domain, a PSI domain and a Sema domain. This secreted protein can function as either a chemorepulsive agent, inhibiting axonal outgrowth, or as a chemoattractive agent, stimulating the growth of apical dendrites. In both cases, the protein is vital for normal neuronal pattern develop…	2.62994	2.18224	2.43744	1.76205	1.10477	0.924867	0.920903	0.892836
ENSG00000144645.14	2839.42	1.42633	0.0926813	15.3896	1.92111e-53	7.01899e-52	1.0028	2.79956	OSBPL10	oxysterol binding protein like 10	This gene encodes a member of the oxysterol-binding protein (OSBP) family, a group of intracellular lipid receptors. Like most members, the encoded protein contains an N-terminal pleckstrin homology domain and a highly conserved C-terminal OSBP-like sterol-binding domain. Multiple transcript variants encoding different isoforms have been found for this gene. [provided by RefSeq, Mar 2010].	0.875644	1.04304	0.996016	1.0965	3.20047	2.41638	3.21976	2.36161
ENSG00000116132.12	17530.3	-0.585226	0.0380699	-15.3724	2.5071e-53	9.14701e-52	75.2798	51.7088	PRRX1	paired related homeobox 1	The DNA-associated protein encoded by this gene is a member of the paired family of homeobox proteins localized to the nucleus. The protein functions as a transcription co-activator, enhancing the DNA-binding activity of serum response factor, a protein required for the induction of genes by growth and differentiation factors. The protein regulates muscle creatine kinase, indicating a role in the…	79.1495	76.7215	77.4886	67.7598	55.5182	47.617	55.6177	48.0824
ENSG00000137491.15	92.753	-4.43558	0.288607	-15.3689	2.64476e-53	9.63565e-52	0.460652	0.022076	SLCO2B1	solute carrier organic anion transporter family member 2B1	This locus encodes a member of the organic anion-transporting polypeptide family of membrane proteins. The protein encoded by this locus may function in regulation of placental uptake of sulfated steroids. Alternatively spliced transcript variants have been described. [provided by RefSeq, Nov 2010].	0.541354	0.449393	0.502828	0.349033	0.0244764	0.0190275	0.0215868	0.0232132
ENSG00000165757.9	1693.82	1.469	0.0956172	15.3633	2.88425e-53	1.04934e-51	2.39572	6.87419	JCAD	junctional cadherin 5 associated	This gene encodes an endothelial cell-to-cell junction protein. Naturally occurring mutations in this gene are associated with coronary artery disease, late onset alzheimer disease, and emphysema distribution. [provided by RefSeq, Mar 2017].	2.2514	2.43971	2.38167	2.5101	7.1182	5.56985	8.65835	6.15036
ENSG00000121440.15	19629.2	-0.933273	0.0607688	-15.3578	3.14271e-53	1.14176e-51	29.1468	15.7731	PDZRN3	PDZ domain containing ring finger 3	This gene encodes a member of the LNX (Ligand of Numb Protein-X) family of RING-type ubiquitin E3 ligases. This protein may function in vascular morphogenesis and the differentiation of adipocytes, osteoblasts and myoblasts. This protein may be targeted for degradation by the human papilloma virus E6 protein. Alternative splicing results in multiple transcript variants. [provided by RefSeq, Dec 2…	30.2979	29.4025	30.1409	26.746	17.1381	14.0173	18.3686	13.5683
ENSG00000151322.19	872.456	-1.21607	0.0792107	-15.3523	3.41742e-53	1.23982e-51	0.38501	0.170231	NPAS3	neuronal PAS domain protein 3	This gene encodes a member of the basic helix-loop-helix and PAS domain-containing family of transcription factors. The encoded protein is localized to the nucleus and may regulate genes involved in neurogenesis. Chromosomal abnormalities that affect the coding potential of this gene are associated with schizophrenia and cognitive disability. Alternate splicing results in multiple transcript vari…	0.418345	0.388073	0.384865	0.348757	0.196187	0.178822	0.149936	0.155979
ENSG00000171208.10	319.748	-1.8203	0.118596	-15.3488	3.60831e-53	1.30724e-51	2.07247	0.603269	NETO2	neuropilin and tolloid like 2	This gene encodes a predicted transmembrane protein containing two extracellular CUB domains followed by a low-density lipoprotein class A (LDLa) domain. A similar gene in rats encodes a protein that modulates glutamate signaling in the brain by regulating kainate receptor function. Expression of this gene may be a biomarker for proliferating infantile hemangiomas. A pseudogene of this gene is lo…	2.58749	2.0199	2.08311	1.59938	0.687503	0.567011	0.617372	0.54119
ENSG00000030419.16	790.562	-1.35096	0.088037	-15.3454	3.80487e-53	1.37652e-51	2.04591	0.827053	IKZF2	IKAROS family zinc finger 2	This gene encodes a member of the Ikaros family of zinc-finger proteins. Three members of this protein family (Ikaros, Aiolos and Helios) are hematopoietic-specific transcription factors involved in the regulation of lymphocyte development. This protein forms homo- or hetero-dimers with other Ikaros family members, and is thought to function predominantly in early hematopoietic development. Multi…	2.31892	2.08195	2.10288	1.6799	0.926606	0.712992	0.973667	0.694948
ENSG00000154734.15	10656.6	0.680255	0.0443372	15.3428	3.95836e-53	1.43005e-51	232.358	383.52	ADAMTS1	ADAM metallopeptidase with thrombospondin type 1 motif 1	This gene encodes a member of the ADAMTS (a disintegrin and metalloproteinase with thrombospondin motif) protein family. Members of the family share several distinct protein modules, including a propeptide region, a metalloproteinase domain, a disintegrin-like domain, and a thrombospondin type 1 (TS) motif. Individual members of this family differ in the number of C-terminal TS motifs, and some h…	228.229	239.673	235.871	225.659	401.897	366.024	390.226	375.934
ENSG00000145779.8	2349.67	-0.97629	0.0636442	-15.3398	4.14385e-53	1.49497e-51	6.52772	3.42983	TNFAIP8	TNF alpha induced protein 8	NA	6.75109	6.46905	7.02142	5.8693	3.89246	2.87113	3.83803	3.1177
ENSG00000285744.1	1079.89	-1.43917	0.0938404	-15.3363	4.37115e-53	1.57477e-51	2.86772	1.09302	AC083837.1	NA	NA	2.72616	2.97976	3.1272	2.63776	1.05709	0.860954	1.33522	1.11881
ENSG00000138759.19	901.66	-1.1222	0.0733163	-15.3062	6.94914e-53	2.50004e-51	0.694679	0.329687	FRAS1	Fraser extracellular matrix complex subunit 1	This gene encodes an extracellular matrix protein that appears to function in the regulation of epidermal-basement membrane adhesion and organogenesis during development. Mutations in this gene cause Fraser syndrome, a multisystem malformation that can include craniofacial, urogenital and respiratory system abnormalities. Alternative splicing results in multiple transcript variants. [provided by …	0.680624	0.703916	0.670342	0.723834	0.367593	0.294561	0.363547	0.293045
ENSG00000100504.17	2658.46	0.665283	0.0434804	15.3008	7.5578e-53	2.71524e-51	6.50731	10.6372	PYGL	glycogen phosphorylase L	This gene encodes a homodimeric protein that catalyses the cleavage of alpha-1,4-glucosidic bonds to release glucose-1-phosphate from liver glycogen stores. This protein switches from inactive phosphorylase B to active phosphorylase A by phosphorylation of serine residue 15. Activity of this enzyme is further regulated by multiple allosteric effectors and hormonal controls. Humans have three glyc…	6.52814	6.61323	6.57208	6.3158	11.3176	9.86584	11.1532	10.2122
ENSG00000008441.17	11361.5	0.865961	0.056599	15.2999	7.65466e-53	2.74622e-51	21.3547	40.2061	NFIX	nuclear factor I X	The protein encoded by this gene is a transcription factor that binds the palindromic sequence 5'-TTGGCNNNNNGCCAA-3 in viral and cellular promoters. The encoded protein can also stimulate adenovirus replication in vitro. Three transcript variants encoding different isoforms have been found for this gene. [provided by RefSeq, Aug 2012].	20.836	21.7049	21.2303	21.6475	41.9309	37.3183	45.0178	36.5576
ENSG00000111404.6	90.2884	-3.2954	0.215533	-15.2895	8.97758e-53	3.21637e-51	0.188022	0.0197457	RERGL	RERG like	NA	0.204411	0.197938	0.183977	0.165761	0.0168676	0.0179128	0.0251037	0.0190986
ENSG00000090776.6	1210.02	0.894279	0.0585121	15.2837	9.82694e-53	3.51578e-51	17.6704	33.8533	EFNB1	ephrin B1	The protein encoded by this gene is a type I membrane protein and a ligand of Eph-related receptor tyrosine kinases. It may play a role in cell adhesion and function in the development or maintenance of the nervous system. [provided by RefSeq, Jul 2008].	18.3874	18.0821	17.6355	16.5764	35.0103	30.887	37.9797	31.5361
ENSG00000181666.18	2638.78	-0.67924	0.0444849	-15.269	1.23051e-52	4.39631e-51	15.7701	10.1531	ZNF875	zinc finger protein 875	NA	16.4711	15.9261	16.1868	14.4964	11.381	9.45388	10.6192	9.15843
ENSG00000249236.2	252.929	-1.69232	0.110898	-15.2601	1.40984e-52	5.03004e-51	0.797775	0.254373	AC008892.1	NA	NA	0.800422	0.821305	0.877781	0.691592	0.281567	0.217833	0.309453	0.20864
ENSG00000198168.9	386.295	-1.29268	0.0847449	-15.2538	1.55431e-52	5.53783e-51	9.1307	3.83905	SVIP	small VCP interacting protein	Endoplasmic reticulum-associated degradation (ERAD) is the pathway by which misfolded proteins in the endoplasmic reticulum are targeted to the proteasome for degradation. Multiple specialized proteins interact with one another during ERAD to complete this process. The protein encoded by this gene is an inhibitor of ERAD, functioning to disrupt the interaction of these protein components. This do…	10.1674	8.94309	9.05469	8.35766	4.45438	3.55952	3.93429	3.408
ENSG00000167470.12	2340.34	0.784346	0.0514299	15.2508	1.62675e-52	5.78794e-51	44.5018	78.9787	MIDN	midnolin	NA	46.0959	44.8547	43.7049	43.3518	80.5815	72.6872	86.1644	76.4818
ENSG00000257894.2	1152.89	1.16107	0.0761486	15.2474	1.71272e-52	6.08545e-51	1.20388	2.77857	AC027288.3	NA	NA	1.1762	1.24425	1.1251	1.26996	3.0354	2.63598	3.07869	2.3642
ENSG00000142408.5	2137.28	-0.732731	0.0480851	-15.2382	1.972e-52	6.99709e-51	26.9248	16.7107	CACNG8	calcium voltage-gated channel auxiliary subunit gamma 8	The protein encoded by this gene is a type I transmembrane AMPA receptor regulatory protein (TARP). TARPs regulate both trafficking and channel gating of the AMPA receptors. This gene is part of a functionally diverse eight-member protein subfamily of the PMP-22/EMP/MP20 family and is located in a cluster with two family members, a type II TARP and a calcium channel gamma subunit. The mRNA for th…	27.7942	26.2795	27.9799	25.6457	17.8826	15.2961	18.248	15.4163
ENSG00000099954.18	406.315	-1.49258	0.0980164	-15.2279	2.30966e-52	8.18394e-51	0.832066	0.304345	CECR2	CECR2 histone acetyl-lysine reader	This gene encodes a bromodomain-containing protein that is involved in chromatin remodeling, and may additionally play a role in DNA damage response. The encoded protein functions as part of an ATP-dependent complex that is involved in neurulation. This gene is a candidate gene for Cat Eye Syndrome. Alternative splicing results in multiple transcript variants. [provided by RefSeq, Feb 2014].	0.941747	0.909847	0.783847	0.692821	0.344667	0.274722	0.339089	0.258903
ENSG00000147164.12	1156.26	0.871946	0.0572958	15.2183	2.67225e-52	9.45572e-51	13.1018	24.7083	SNX12	sorting nexin 12	This gene encodes a member of the sorting nexin family. Members of this family contain a phox (PX) domain, which is a phosphoinositide binding domain, and are involved in intracellular trafficking. This protein does not contain a coiled coil region, like some family members. A similar protein in mouse may be involved in regulating the neurite outgrowth. Alternate splicing results in multiple tran…	13.7369	12.4493	12.9431	13.2781	26.7925	23.3725	25.5794	23.0887
ENSG00000172159.16	788.098	-1.2665	0.0832427	-15.2146	2.83035e-52	1.00015e-50	1.03628	0.443964	FRMD3	FERM domain containing 3	The protein encoded by this gene is a single pass membrane protein primarily found in ovaries. A similar protein in erythrocytes helps determine the shape of red blood cells, but the function of the encoded protein has not been determined. There is some evidence that this is a tumor suppressor gene, and there is also evidence linking defects in this gene to susceptibility to diabetic nephropathy …	1.16232	0.99952	1.12616	0.857119	0.515908	0.399163	0.483816	0.376971
ENSG00000269026.2	321.864	-1.46582	0.0963859	-15.2078	3.13709e-52	1.10703e-50	1.81389	0.678212	AC003006.1	NA	NA	1.84792	1.86288	1.85261	1.69215	0.809952	0.553287	0.779635	0.569971
ENSG00000183032.12	647.774	-1.25962	0.0828623	-15.2014	3.46241e-52	1.22016e-50	0.507698	0.218315	SLC25A21	solute carrier family 25 member 21	SLC25A21 is a homolog of the S. cerevisiae ODC proteins, mitochondrial carriers that transport C5-C7 oxodicarboxylates across inner mitochondrial membranes. One of the species transported by ODC is 2-oxoadipate, a common intermediate in the catabolism of lysine, tryptophan, and hydroxylysine in mammals. Within mitochondria, 2-oxoadipate is converted into acetyl-CoA.[supplied by OMIM, Apr 2004].	0.600972	0.483641	0.513648	0.432531	0.245307	0.205872	0.213906	0.208174
ENSG00000163931.16	4978.66	0.69036	0.0454237	15.1982	3.63286e-52	1.27848e-50	33.3236	55.4424	TKT	transketolase	This gene encodes a thiamine-dependent enzyme which plays a role in the channeling of excess sugar phosphates to glycolysis in the pentose phosphate pathway. Alternatively spliced transcript variants encoding multiple isoforms have been observed for this gene. [provided by RefSeq, Apr 2012].	35.0694	33.803	32.5435	31.8785	57.8949	50.6726	60.7185	52.4834
ENSG00000273329.1	552.63	-1.29549	0.0853721	-15.1747	5.2045e-52	1.82908e-50	30.4851	12.7913	AC078846.1	NA	NA	35.5811	30.2021	31.1713	24.9858	13.7956	11.6735	13.6878	12.0085
ENSG00000135218.19	188.75	-2.571	0.169513	-15.167	5.85011e-52	2.05318e-50	0.287013	0.0493466	CD36	CD36 molecule	The protein encoded by this gene is the fourth major glycoprotein of the platelet surface and serves as a receptor for thrombospondin in platelets and various cell lines. Since thrombospondins are widely distributed proteins involved in a variety of adhesive processes, this protein may have important functions as a cell adhesion molecule. It binds to collagen, thrombospondin, anionic phospholipid…	0.34004	0.292472	0.29576	0.219782	0.0502581	0.0610466	0.0304733	0.0556084
ENSG00000133135.14	107.115	-2.89849	0.191149	-15.1635	6.17233e-52	2.16333e-50	0.503448	0.0697676	RNF128	ring finger protein 128	The protein encoded by this gene is a type I transmembrane protein that localizes to the endocytic pathway. This protein contains a RING zinc-finger motif and has been shown to possess E3 ubiquitin ligase activity. Expression of this gene in retrovirally transduced T cell hybridoma significantly inhibits activation-induced IL2 and IL4 cytokine production. Induced expression of this gene was obser…	0.607448	0.458759	0.534731	0.412852	0.0781879	0.0586111	0.077577	0.0646944
ENSG00000144369.13	1677.24	-1.0539	0.0695709	-15.1486	7.74507e-52	2.71088e-50	8.65465	4.28634	FAM171B	family with sequence similarity 171 member B	NA	9.66359	8.83389	8.98391	7.13722	4.79068	4.07401	4.05716	4.22352
ENSG00000163235.16	141.207	-2.42903	0.16048	-15.1361	9.36508e-52	3.27347e-50	0.61221	0.116874	TGFA	transforming growth factor alpha	This gene encodes a growth factor that is a ligand for the epidermal growth factor receptor, which activates a signaling pathway for cell proliferation, differentiation and development. This protein may act as either a transmembrane-bound ligand or a soluble ligand. This gene has been associated with many types of cancers, and it may also be involved in some cases of cleft lip/palate. Alternative…	0.738219	0.584576	0.558573	0.567472	0.159071	0.110822	0.0989771	0.0986262
ENSG00000203434.2	186.931	-2.43752	0.161073	-15.133	9.81215e-52	3.4251e-50	6.28462	1.19576	AL353740.1	NA	NA	7.66112	5.72873	7.32262	4.426	1.29117	1.07456	1.19843	1.21889
ENSG00000272145.1	167.131	-1.96746	0.130062	-15.1271	1.07301e-51	3.73545e-50	43.3882	11.3602	NFYC-AS1	NFYC antisense RNA 1	NA	46.3525	44.227	42.4498	40.5234	14.1815	10.7588	12.3754	8.12529
ENSG00000228862.4	140.35	-2.19502	0.145104	-15.1272	1.072e-51	3.73545e-50	2.64727	0.595811	AC068389.1	NA	NA	2.90716	2.87989	2.54839	2.25363	0.615078	0.548467	0.64617	0.57353
ENSG00000180190.11	488.665	-1.45607	0.0963589	-15.1109	1.37257e-51	4.77184e-50	3.51784	1.31834	TDRP	testis development related protein	NA	4.17688	3.47158	3.63737	2.78554	1.34365	1.26065	1.33826	1.33081
ENSG00000169184.6	6580.04	0.843897	0.0558809	15.1017	1.57793e-51	5.47841e-50	24.0978	44.6908	MN1	MN1 proto-oncogene, transcriptional regulator	Meningioma 1 (MN1) contains two sets of CAG repeats. It is disrupted by a balanced translocation (4;22) in a meningioma, and its inactivation may contribute to meningioma 32 pathogenesis. [provided by RefSeq, Jul 2008].	22.4984	25.0298	24.5479	24.3152	48.6207	40.5795	47.305	42.258
ENSG00000139428.12	530.857	1.22912	0.0814349	15.0932	1.79417e-51	6.22082e-50	4.37649	10.5664	MMAB	metabolism of cobalamin associated B	This gene encodes a protein that catalyzes the final step in the conversion of vitamin B(12) into adenosylcobalamin (AdoCbl), a vitamin B12-containing coenzyme for methylmalonyl-CoA mutase. Mutations in the gene are the cause of vitamin B12-dependent methylmalonic aciduria linked to the cblB complementation group. Alternatively spliced transcript variants have been found. [provided by RefSeq, Apr…	4.04588	4.28234	4.51497	4.66276	10.8094	9.70725	11.2576	10.4914
ENSG00000114812.13	2665.31	-0.933712	0.0618662	-15.0924	1.81594e-51	6.28788e-50	19.844	10.7364	VIPR1	vasoactive intestinal peptide receptor 1	This gene encodes a receptor for vasoactive intestinal peptide, a small neuropeptide. Vasoactive intestinal peptide is involved in smooth muscle relaxation, exocrine and endocrine secretion, and water and ion flux in lung and intestinal epithelia. Its actions are effected through integral membrane receptors associated with a guanine nucleotide binding protein which activates adenylate cyclase. Se…	20.3706	20.6053	18.2251	20.175	12.1387	9.74916	11.2145	9.84337
ENSG00000230623.6	254.502	-1.76092	0.116677	-15.0922	1.82213e-51	6.30085e-50	0.742023	0.225625	AC104461.1	NA	NA	0.840394	0.762683	0.750659	0.614358	0.263521	0.2218	0.182827	0.234351
ENSG00000108219.15	3691.2	-0.82473	0.0546804	-15.0827	2.10385e-51	7.2653e-50	16.4149	9.52529	TSPAN14	tetraspanin 14	NA	18.2892	16.5694	16.4609	14.3401	10.0937	9.45327	9.85186	8.70231
ENSG00000255910.2	736.521	-1.35774	0.0900553	-15.0768	2.30231e-51	7.94005e-50	1.23011	0.494137	AC024901.1	NA	NA	1.46395	1.11029	1.28397	1.06225	0.587899	0.471571	0.467369	0.449707
ENSG00000156642.17	9027	0.686068	0.0455069	15.0761	2.32475e-51	8.00676e-50	25.6003	42.4497	NPTN	neuroplastin	This gene encodes a type I transmembrane protein belonging to the Ig superfamily. The protein is believed to be involved in cell-cell interactions or cell-substrate interactions. Alternative splicing results in multiple transcript variants. [provided by RefSeq, May 2009].	25.7084	25.8413	27.0589	23.7925	47.7546	40.3288	41.3006	40.4148
ENSG00000162526.7	412.556	-1.31232	0.0871378	-15.0603	2.9552e-51	1.01645e-49	12.641	5.24433	TSSK3	testis specific serine kinase 3	This gene encodes a kinase expressed exclusively in the testis that is thought to play a role in either germ cell differentiation or mature sperm function. [provided by RefSeq, Jul 2008].	13.3614	12.7199	13.54	10.9429	6.01631	4.69012	5.90224	4.36866
ENSG00000151532.14	9985.07	-0.941807	0.0625365	-15.0601	2.96273e-51	1.01769e-49	9.7052	5.21103	VTI1A	vesicle transport through interaction with t-SNAREs 1A	The protein encoded by this gene is a member of the family of soluble N-ethylmaleimide-sensitive fusion protein-attachment protein receptors (SNAREs) that function in intracellular trafficking. This family member is involved in vesicular transport between endosomes and the trans-Golgi network. It is a vesicle-associated SNARE (v-SNARE) that interacts with target membrane SNAREs (t-SNAREs). Polymo…	10.9479	9.54415	9.79705	8.53168	5.94943	4.89593	5.59291	4.40583
ENSG00000168028.14	6807.22	0.770711	0.0512161	15.0482	3.54577e-51	1.21635e-49	236.419	415.521	RPSA	ribosomal protein SA	Laminins, a family of extracellular matrix glycoproteins, are the major noncollagenous constituent of basement membranes. They have been implicated in a wide variety of biological processes including cell adhesion, differentiation, migration, signaling, neurite outgrowth and metastasis. Many of the effects of laminin are mediated through interactions with cell surface receptors. These receptors i…	239.727	236.951	232.731	236.267	423.781	385.762	432.249	420.293
ENSG00000166670.10	124.123	-3.70573	0.246421	-15.0382	4.12623e-51	1.41359e-49	6.29206	0.492419	MMP10	matrix metallopeptidase 10	This gene encodes a member of the peptidase M10 family of matrix metalloproteinases (MMPs). Proteins in this family are involved in the breakdown of extracellular matrix in normal physiological processes, such as embryonic development, reproduction, and tissue remodeling, as well as in disease processes, such as arthritis and metastasis. The encoded preproprotein is proteolytically processed to g…	9.20377	5.73634	5.99078	4.23737	0.540792	0.54763	0.395365	0.485888
ENSG00000228629.2	113.128	-2.53558	0.168695	-15.0306	4.62833e-51	1.5835e-49	7.66708	1.36414	AC092295.1	NA	NA	8.15382	7.80025	8.42577	6.28848	1.58329	1.23892	1.36422	1.27013
ENSG00000105825.14	44863.3	-2.10805	0.140489	-15.0051	6.79762e-51	2.32261e-49	3734.68	885.792	TFPI2	tissue factor pathway inhibitor 2	This gene encodes a member of the Kunitz-type serine proteinase inhibitor family. The protein can inhibit a variety of serine proteases including factor VIIa/tissue factor, factor Xa, plasmin, trypsin, chymotryspin and plasma kallikrein. This gene has been identified as a tumor suppressor gene in several types of cancer. Alternative splicing results in multiple transcript variants. [provided by R…	4233.86	3629.68	3818.74	3256.43	951.178	891.327	697.415	1003.25
ENSG00000181634.8	114.09	-5.31401	0.354256	-15.0005	7.29041e-51	2.4877e-49	2.87732	0.0712962	TNFSF15	TNF superfamily member 15	The protein encoded by this gene is a cytokine that belongs to the tumor necrosis factor (TNF) ligand family. This protein is abundantly expressed in endothelial cells, but is not expressed in either B or T cells. The expression of this protein is inducible by TNF and IL-1 alpha. This cytokine is a ligand for receptor TNFRSF25 and decoy receptor TNFRSF21/DR6. It can activate NF-kappaB and MAP kin…	4.14283	2.54876	2.76983	2.04786	0.0808609	0.0942899	0.0936007	0.0164331
ENSG00000136153.20	10276.2	1.06226	0.0708429	14.9946	7.96909e-51	2.71569e-49	7.59565	16.4062	LMO7	LIM domain 7	This gene encodes a protein containing a calponin homology (CH) domain, a PDZ domain, and a LIM domain, and may be involved in protein-protein interactions. Several alternatively spliced transcript variants encoding different isoforms have been found for this gene, however, the full-length nature of some variants is not known. [provided by RefSeq, Jan 2009].	6.74606	7.83164	7.68687	8.11803	17.7192	15.2648	17.2308	15.4101
ENSG00000167106.12	1701.3	0.998062	0.0665698	14.9927	8.19309e-51	2.78835e-49	7.69959	15.8248	FAM102A	family with sequence similarity 102 member A	NA	7.56696	8.24425	7.40692	7.58022	17.3838	16.0828	15.0894	14.7432
ENSG00000178035.12	2036.39	1.18658	0.0791591	14.9899	8.55219e-51	2.90673e-49	66.8982	156.997	IMPDH2	inosine monophosphate dehydrogenase 2	This gene encodes the rate-limiting enzyme in the de novo guanine nucleotide biosynthesis. It is thus involved in maintaining cellular guanine deoxy- and ribonucleotide pools needed for DNA and RNA synthesis. The encoded protein catalyzes the NAD-dependent oxidation of inosine-5'-monophosphate into xanthine-5'-monophosphate, which is then converted into guanosine-5'-monophosphate. This gene is up…	64.3809	65.3093	67.0602	70.8425	148.657	145.876	181.641	151.816
ENSG00000179242.16	1649.18	-1.42385	0.095022	-14.9844	9.28862e-51	3.15288e-49	0.955918	0.368428	CDH4	cadherin 4	This gene is a classical cadherin from the cadherin superfamily. The encoded protein is a calcium-dependent cell-cell adhesion glycoprotein comprised of five extracellular cadherin repeats, a transmembrane region and a highly conserved cytoplasmic tail. Based on studies in chicken and mouse, this cadherin is thought to play an important role during brain segmentation and neuronal outgrowth. In ad…	0.870457	0.986708	1.02583	0.940681	0.474432	0.36145	0.327389	0.310441
ENSG00000087586.17	361.637	-1.33509	0.089163	-14.9736	1.09282e-50	3.70453e-49	6.18456	2.52611	AURKA	aurora kinase A	The protein encoded by this gene is a cell cycle-regulated kinase that appears to be involved in microtubule formation and/or stabilization at the spindle pole during chromosome segregation. The encoded protein is found at the centrosome in interphase cells and at the spindle poles in mitosis. This gene may play a role in tumor development and progression. A processed pseudogene of this gene has …	6.83592	5.79451	6.08553	6.02229	2.51203	2.39463	2.71671	2.48108
ENSG00000151773.13	1855.28	0.8034	0.0537158	14.9565	1.41269e-50	4.7826e-49	6.63524	11.9504	CCDC122	coiled-coil domain containing 122	This gene encodes a protein that contains a coiled-coil domain. Naturally occurring mutations in this gene are associated with leprosy. [provided by RefSeq, Apr 2017].	6.39146	6.73105	7.05243	6.36603	13.4694	10.9445	12.1194	11.2683
ENSG00000150551.11	661.999	-1.12317	0.0751571	-14.9443	1.69586e-50	5.73373e-49	8.80888	4.15279	LYPD1	LY6/PLAUR domain containing 1	NA	9.8142	9.10782	8.71984	7.59366	4.17683	4.18744	4.34636	3.90054
ENSG00000179361.17	582.973	-1.16839	0.0781987	-14.9412	1.77637e-50	5.9981e-49	3.89002	1.78528	ARID3B	AT-rich interaction domain 3B	This gene encodes a member of the ARID (AT-rich interaction domain) family of DNA-binding proteins. The encoded protein is homologous with two proteins that bind to the retinoblastoma gene product, and also with the mouse Bright and Drosophila dead ringer proteins. A pseudogene on chromosome 1p31 exists for this gene. Members of the ARID family have roles in embryonic patterning, cell lineage gen…	4.37815	3.73664	3.90157	3.54374	2.14581	1.62878	1.73738	1.62915
ENSG00000286239.1	652.083	-1.13933	0.0762774	-14.9367	1.90097e-50	6.41044e-49	1.30935	0.614566	AC093884.1	NA	NA	1.42521	1.3426	1.34747	1.12213	0.709715	0.513439	0.622042	0.613068
ENSG00000150687.12	14988.3	0.609844	0.0408358	14.934	1.97881e-50	6.66422e-49	20.0934	31.5885	PRSS23	serine protease 23	This gene encodes a conserved member of the trypsin family of serine proteases. Mouse studies found a decrease of mRNA levels of this gene after ovulation was induced. Alternative splicing results in multiple transcript variants. [provided by RefSeq, Jun 2014].	20.395	20.2628	20.4163	19.2996	34.35	30.893	31.2739	29.8372
ENSG00000062038.14	148.012	2.48355	0.166383	14.9267	2.20962e-50	7.43187e-49	0.142792	0.816908	CDH3	cadherin 3	This gene encodes a classical cadherin of the cadherin superfamily. Alternative splicing results in multiple transcript variants, at least one of which encodes a preproprotein that is proteolytically processed to generate the mature glycoprotein. This calcium-dependent cell-cell adhesion protein is comprised of five extracellular cadherin repeats, a transmembrane region and a highly conserved cyt…	0.0980391	0.184759	0.151402	0.136967	0.88379	0.828341	0.701508	0.853993
ENSG00000250546.6	89.4821	-4.47585	0.29997	-14.921	2.4077e-50	8.08757e-49	0.0937589	0.00445598	LOC101928978	uncharacterized LOC101928978	NA	0.103531	0.0947379	0.107896	0.0688714	0.00687992	0.00250703	0.00284424	0.00559273
ENSG00000183496.6	937.251	0.996831	0.0668082	14.9208	2.41421e-50	8.09889e-49	39.4919	81.1712	MEX3B	mex-3 RNA binding family member B	This gene encodes an RNA-binding phosphoprotein that is part of the MEX3 (muscle excess 3) family of translational regulators. The encoded protein contains N-terminal nuclear export and nuclear localization signals and is exported from the cytoplasm to the nucleus. The protein binds to RNA via two KH domains and also colocalizes with MEX3A, Dcp1A decapping factor and Argonaute proteins within P (…	39.3084	38.9324	40.8765	38.8503	80.5246	75.9968	90.6975	77.4661
ENSG00000163171.8	4537.49	0.770332	0.0516515	14.914	2.67159e-50	8.95071e-49	9.51537	16.7277	CDC42EP3	CDC42 effector protein 3	This gene encodes a member of a small family of guanosine triphosphate (GTP) metabolizing proteins that contain a CRIB (Cdc42, Rac interactive binding) domain. Members of this family of proteins act as effectors of CDC42 function. The encoded protein is involved in actin cytoskeleton re-organization during cell shape changes, including pseudopodia formation. A pseudogene of this gene is found on …	9.12615	10.1875	9.73962	9.00819	17.5356	15.3019	17.5674	16.5061
ENSG00000230666.5	242.987	-1.71913	0.115294	-14.9108	2.80192e-50	9.37517e-49	1.21801	0.383162	CEACAM22P	CEA cell adhesion molecule 22, pseudogene	NA	1.34683	1.04521	1.2611	1.21891	0.423258	0.337059	0.365323	0.407009
ENSG00000143537.14	1052.47	0.8981	0.0602685	14.9016	3.21547e-50	1.0745e-48	16.4889	31.6574	ADAM15	ADAM metallopeptidase domain 15	The protein encoded by this gene is a member of the ADAM (a disintegrin and metalloproteinase) protein family. ADAM family members are type I transmembrane glycoproteins known to be involved in cell adhesion and proteolytic ectodomain processing of cytokines and adhesion molecules. This protein contains multiple functional domains including a zinc-binding metalloprotease domain, a disintegrin-lik…	16.9328	16.1673	16.6405	16.2151	32.1056	29.2343	33.4241	31.8655
ENSG00000197894.11	4253.35	0.752744	0.050517	14.9008	3.25662e-50	1.08685e-48	48.6708	84.5728	ADH5	alcohol dehydrogenase 5 (class III), chi polypeptide	This gene encodes a member of the alcohol dehydrogenase family. Members of this family metabolize a wide variety of substrates, including ethanol, retinol, other aliphatic alcohols, hydroxysteroids, and lipid peroxidation products. The encoded protein forms a homodimer. It has virtually no activity for ethanol oxidation, but exhibits high activity for oxidation of long-chain primary alcohols and …	48.1908	49.6602	48.1999	48.6321	89.2995	76.7821	87.3984	84.8113
ENSG00000280832.1	390.916	-1.46782	0.0985409	-14.8956	3.52272e-50	1.17413e-48	10.7515	3.99176	GSEC	G-quadruplex forming sequence containing lncRNA	NA	12.5338	10.9947	10.7798	8.69771	4.58866	3.96159	3.94966	3.46713
ENSG00000274265.5	1052.36	-0.893684	0.0600133	-14.8914	3.74636e-50	1.24706e-48	4.45961	2.4711	AC245297.3	NA	NA	4.68728	4.39906	4.8069	3.94521	2.64838	2.36104	2.63448	2.2405
ENSG00000163629.13	5725.59	0.650134	0.0436657	14.8889	3.89118e-50	1.2936e-48	5.53241	8.95318	PTPN13	protein tyrosine phosphatase non-receptor type 13	The protein encoded by this gene is a member of the protein tyrosine phosphatase (PTP) family. PTPs are signaling molecules that regulate a variety of cellular processes including cell growth, differentiation, mitotic cycle, and oncogenic transformation. This PTP is a large intracellular protein. It has a catalytic PTP domain at its C-terminus and two major structural domains: a region with five …	5.654	5.57224	5.65336	5.25003	10.155	8.46912	8.78597	8.40257
ENSG00000178033.6	1356.08	0.915461	0.0615365	14.8767	4.66782e-50	1.5498e-48	19.5662	38.021	CALHM5	calcium homeostasis modulator family member 5	NA	20.1776	18.7174	20.0827	19.287	39.5429	35.0617	37.8421	39.6374
ENSG00000280744.1	95.1384	-5.17294	0.34773	-14.8763	4.69585e-50	1.55711e-48	1.44971	0.0422212	LINC01173	long intergenic non-protein coding RNA 1173	NA	1.77276	1.38847	1.38966	1.24796	0.0574891	0.02873	0.0325943	0.0500714
ENSG00000163110.15	54082.3	0.61659	0.041448	14.8762	4.70335e-50	1.55759e-48	54.093	85.5432	PDLIM5	PDZ and LIM domain 5	This gene encodes a member of a family of proteins that possess a 100-amino acid PDZ domain at the N terminus and one to three LIM domains at the C-terminus. This family member functions as a scaffold protein that tethers protein kinases to the Z-disk in striated muscles. It is thought to function in cardiomyocyte expansion and in restraining postsynaptic growth of excitatory synapses. Alternativ…	53.4392	54.6598	57.3869	50.8861	95.4964	79.3426	85.679	81.6548
ENSG00000128283.7	2891.69	1.00007	0.0672397	14.8732	4.92366e-50	1.62847e-48	59.0956	121.984	CDC42EP1	CDC42 effector protein 1	CDC42 is a member of the Rho GTPase family that regulates multiple cellular activities, including actin polymerization. The protein encoded by this gene is a CDC42 binding protein that mediates actin cytoskeleton reorganization at the plasma membrane. This protein is secreted and is primarily found in bone marrow. [provided by RefSeq, Jul 2008].	58.1776	59.869	55.3077	63.0281	128.782	119.01	130.403	109.741
ENSG00000114757.19	375.323	-1.26671	0.0852352	-14.8614	5.87151e-50	1.93947e-48	0.600035	0.257002	PEX5L	peroxisomal biogenesis factor 5 like	NA	0.643997	0.564062	0.595538	0.596542	0.276222	0.245737	0.256344	0.249707
ENSG00000076554.15	140.627	-2.39523	0.161259	-14.8532	6.62797e-50	2.18655e-48	0.329822	0.0642559	TPD52	tumor protein D52	NA	0.300635	0.325076	0.398368	0.295209	0.0616128	0.0731281	0.0596759	0.0626068
ENSG00000105810.10	4638.22	-0.775337	0.0522009	-14.853	6.65662e-50	2.1932e-48	6.94278	4.18241	CDK6	cyclin dependent kinase 6	The protein encoded by this gene is a member of the CMGC family of serine/threonine protein kinases. This kinase is a catalytic subunit of the protein kinase complex that is important for cell cycle G1 phase progression and G1/S transition. The activity of this kinase first appears in mid-G1 phase, which is controlled by the regulatory subunits including D-type cyclins and members of INK4 family …	7.58411	6.99188	7.17796	6.01716	4.75566	3.72272	4.32467	3.92659
ENSG00000163558.13	3792.76	0.74544	0.0502236	14.8424	7.78797e-50	2.56269e-48	9.29131	16.076	PRKCI	protein kinase C iota	This gene encodes a member of the protein kinase C (PKC) family of serine/threonine protein kinases. The PKC family comprises at least eight members, which are differentially expressed and are involved in a wide variety of cellular processes. This protein kinase is calcium-independent and phospholipid-dependent. It is not activated by phorbolesters or diacylglycerol. This kinase can be recruited …	8.96186	9.62822	9.53613	9.03904	17.5524	14.361	16.5699	15.8207
ENSG00000113916.18	3645.72	0.886068	0.0597043	14.8409	7.96429e-50	2.61737e-48	28.7794	54.8478	BCL6	BCL6 transcription repressor	The protein encoded by this gene is a zinc finger transcription factor and contains an N-terminal POZ domain. This protein acts as a sequence-specific repressor of transcription, and has been shown to modulate the transcription of STAT-dependent IL-4 responses of B cells. This protein can interact with a variety of POZ-containing proteins that function as transcription corepressors. This gene is …	27.2132	29.0028	29.7921	29.1094	55.5437	50.657	59.479	53.7116
ENSG00000112137.18	515.171	-1.41895	0.0957037	-14.8265	9.86946e-50	3.23937e-48	0.36115	0.139058	PHACTR1	phosphatase and actin regulator 1	The protein encoded by this gene is a member of the phosphatase and actin regulator family of proteins. This family member can bind actin and regulate the reorganization of the actin cytoskeleton. It plays a role in tubule formation and in endothelial cell survival. Polymorphisms in this gene are associated with susceptibility to myocardial infarction, coronary artery disease and cervical artery …	0.403852	0.351803	0.397298	0.291649	0.170537	0.131494	0.131158	0.123045
ENSG00000203814.6	290.469	-1.49636	0.100971	-14.8197	1.09261e-49	3.58163e-48	3.95994	1.45473	H2BC18	H2B clustered histone 18	Histones are basic nuclear proteins that are responsible for the nucleosome structure of the chromosomal fiber in eukaryotes. This structure consists of approximately 146 bp of DNA wrapped around a nucleosome, an octamer composed of pairs of each of the four core histones (H2A, H2B, H3, and H4). The chromatin fiber is further compacted through the interaction of a linker histone, H1, with the DNA…	4.20006	3.96026	4.27985	3.39959	1.57303	1.24832	1.38732	1.61024
ENSG00000090975.12	1529.89	0.890874	0.0601266	14.8166	1.14369e-49	3.7443e-48	1.76508	3.37999	PITPNM2	phosphatidylinositol transfer protein membrane associated 2	PITPNM2 belongs to a family of membrane-associated phosphatidylinositol transfer domain-containing proteins that share homology with the Drosophila retinal degeneration B (rdgB) protein (Ocaka et al., 2005 [PubMed 15627748]).[supplied by OMIM, Mar 2008].	1.75027	1.81025	1.76006	1.73974	3.93759	3.10307	3.49296	2.98633
ENSG00000224699.9	1596.91	-0.927266	0.062594	-14.814	1.18981e-49	3.89037e-48	5.94092	3.22738	LAMTOR5-AS1	LAMTOR5 antisense RNA 1	NA	6.08104	5.88489	6.39925	5.39849	3.76764	2.831	3.48682	2.82407
ENSG00000110888.17	3891.71	-0.704158	0.0475641	-14.8044	1.37226e-49	4.48126e-48	29.1693	18.4392	CAPRIN2	caprin family member 2	The protein encoded by this gene may regulate the transport of mRNA. It may play a role in the differentiation of erythroblasts. Multiple transcript variants encoding different isoforms have been found for this gene. [provided by RefSeq, Feb 2016].	31.9096	29.2903	29.7029	25.7745	20.615	17.3072	18.5012	17.3336
ENSG00000100302.7	347.96	3.7929	0.256285	14.7995	1.47472e-49	4.80977e-48	0.974692	13.8381	RASD2	RASD family member 2	This gene belongs to the Ras superfamily of small GTPases and is enriched in the striatum. The encoded protein functions as an E3 ligase for attachment of small ubiquitin-like modifier (SUMO). This protein also binds to mutant huntingtin (mHtt), the protein mutated in Huntington disease (HD). Sumoylation of mHTT by this protein may cause degeneration of the striatum. The protein functions as an a…	1.13979	0.857164	1.04785	0.853964	16.1971	15.6009	8.79536	14.7592
ENSG00000100889.12	2309.12	0.953611	0.0644679	14.792	1.64901e-49	5.37146e-48	26.0222	51.8735	PCK2	phosphoenolpyruvate carboxykinase 2, mitochondrial	This gene encodes a mitochondrial enzyme that catalyzes the conversion of oxaloacetate to phosphoenolpyruvate in the presence of guanosine triphosphate (GTP). A cytosolic form of this protein is encoded by a different gene and is the key enzyme of gluconeogenesis in the liver. Alternatively spliced transcript variants have been described. [provided by RefSeq, Apr 2014].	26.732	26.7729	23.8261	26.7576	53.0633	50.2766	52.4932	51.6607
ENSG00000236144.8	334.169	-1.36654	0.0924705	-14.7781	2.02742e-49	6.59577e-48	24.9866	9.97119	TMEM147-AS1	TMEM147 antisense RNA 1	NA	26.2132	26.4288	23.8726	23.4317	11.0024	9.003	11.5109	8.36835
ENSG00000258643.5	892.398	-0.965863	0.0654575	-14.7556	2.83271e-49	9.20398e-48	17.4824	9.22802	BCL2L2-PABPN1	BCL2L2-PABPN1 readthrough	This locus represents naturally occurring read-through transcription between the neighboring BCL2L2 (BCL2-like 2) and PABPN1 (poly(A) binding protein, nuclear 1) genes on chromosome 14. The read-through transcript encodes a fusion protein that shares sequence identity with each individual gene product. [provided by RefSeq, Dec 2010].	18.3645	16.5918	18.9589	16.0146	10.3882	8.51387	9.87503	8.13493
ENSG00000154640.15	1639.7	-0.922397	0.0625762	-14.7404	3.54772e-49	1.15127e-47	30.5417	16.5848	BTG3	BTG anti-proliferation factor 3	The protein encoded by this gene is a member of the BTG/Tob family. This family has structurally related proteins that appear to have antiproliferative properties. This encoded protein might play a role in neurogenesis in the central nervous system. Two transcript variants encoding different isoforms have been found for this gene. [provided by RefSeq, Aug 2008].	33.0523	30.0533	32.3092	26.752	18.3018	15.7969	15.5351	16.7055
ENSG00000214194.9	824.701	-1.13013	0.0766839	-14.7376	3.69892e-49	1.19883e-47	168.68	79.4589	SMIM30	small integral membrane protein 30	NA	193.361	169.104	170.143	142.111	83.3604	69.6206	82.0883	82.7663
ENSG00000136720.7	830.66	1.18216	0.0802919	14.7233	4.56643e-49	1.47814e-47	1.69625	3.97571	HS6ST1	heparan sulfate 6-O-sulfotransferase 1	The protein encoded by this gene is a member of the heparan sulfate biosynthetic enzyme family. Heparan sulfate biosynthetic enzymes are key components in generating a myriad of distinct heparan sulfate fine structures that carry out multiple biological activities. This enzyme is a type II integral membrane protein and is responsible for 6-O-sulfation of heparan sulfate. This enzyme does not shar…	1.65615	1.75607	1.67969	1.6931	4.22085	3.47044	4.72049	3.49105
ENSG00000278071.1	94.2263	-2.90445	0.197638	-14.6958	6.85735e-49	2.21692e-47	58.8408	8.01825	AL161669.3	NA	NA	66.9889	59.1737	55.1157	54.0849	11.129	7.78638	7.72947	5.42812
ENSG00000169860.7	85.1495	-4.44589	0.302667	-14.6891	7.57505e-49	2.44589e-47	7.08366	0.348768	P2RY1	purinergic receptor P2Y1	The product of this gene belongs to the family of G-protein coupled receptors. This family has several receptor subtypes with different pharmacological selectivity, which overlaps in some cases, for various adenosine and uridine nucleotides. This receptor functions as a receptor for extracellular ATP and ADP. In platelets binding to ADP leads to mobilization of intracellular calcium ions via acti…	8.3653	6.19671	7.76839	6.00424	0.456875	0.199781	0.181322	0.557094
ENSG00000152894.14	14702	-0.992861	0.0676179	-14.6834	8.23461e-49	2.65553e-47	9.75272	5.04304	PTPRK	protein tyrosine phosphatase receptor type K	The protein encoded by this gene is a member of the protein tyrosine phosphatase (PTP) family. PTPs are known to be signaling molecules that regulate a variety of cellular processes including cell growth, differentiation, mitotic cycle, and oncogenic transformation. This PTP possesses an extracellular region, a single transmembrane region, and two tandem catalytic domains, and thus represents a r…	11.6149	9.34658	9.87409	8.17537	5.62387	4.64571	5.29441	4.60819
ENSG00000152620.13	2369.09	0.734214	0.0500199	14.6784	8.8635e-49	2.85478e-47	9.81009	16.8384	NADK2	NAD kinase 2, mitochondrial	This gene encodes a mitochondrial kinase that catalyzes the phosphorylation of NAD to yield NADP. Mutations in this gene result in 2,4-dienoyl-CoA reductase deficiency. Alternative splicing results in multiple transcript variants. [provided by RefSeq, Oct 2014].	9.45169	10.1226	10.0834	9.58268	18.5216	15.4169	17.5712	15.8438
ENSG00000157557.13	1949.32	-0.787342	0.053643	-14.6774	8.99237e-49	2.89268e-47	34.2497	20.4237	ETS2	ETS proto-oncogene 2, transcription factor	This gene encodes a transcription factor which regulates genes involved in development and apoptosis. The encoded protein is also a protooncogene and shown to be involved in regulation of telomerase. A pseudogene of this gene is located on the X chromosome. Alternative splicing results in multiple transcript variants. [provided by RefSeq, Jan 2012].	38.1881	33.1389	34.196	31.4757	21.1958	19.4803	21.1459	19.8728
ENSG00000251562.8	656527	0.677171	0.0461398	14.6765	9.11569e-49	2.9287e-47	15670.4	25820.9	MALAT1	metastasis associated lung adenocarcinoma transcript 1	This gene produces a precursor transcript from which a long non-coding RNA is derived by RNase P cleavage of a tRNA-like small ncRNA (known as mascRNA) from its 3' end. The resultant mature transcript lacks a canonical poly(A) tail but is instead stabilized by a 3' triple helical structure. This transcript is retained in the nucleus where it is thought to form molecular scaffolds for ribonucleopr…	15430.5	15466.1	16315.7	15469.3	27077	24192.2	26270.4	25743.9
ENSG00000122786.20	103641	0.854455	0.0582305	14.6737	9.50844e-49	3.05109e-47	89.1963	166.452	CALD1	caldesmon 1	This gene encodes a calmodulin- and actin-binding protein that plays an essential role in the regulation of smooth muscle and nonmuscle contraction. The conserved domain of this protein possesses the binding activities to Ca(2+)-calmodulin, actin, tropomyosin, myosin, and phospholipids. This protein is a potent inhibitor of the actin-tropomyosin activated myosin MgATPase, and serves as a mediatin…	84.2594	89.7803	92.8731	89.8723	186.45	157.795	159.256	162.307
ENSG00000159871.15	137.781	-2.10561	0.143524	-14.6708	9.92241e-49	3.17997e-47	1.482	0.354839	LYPD5	LY6/PLAUR domain containing 5	NA	1.61658	1.34551	1.51961	1.44632	0.348683	0.353734	0.359797	0.357143
ENSG00000259986.1	222.329	-1.74261	0.118837	-14.6638	1.09881e-48	3.51715e-47	0.360875	0.111362	AC103876.1	NA	NA	0.366495	0.41573	0.361083	0.300192	0.109642	0.0987942	0.120873	0.116138
ENSG00000106034.18	5618.3	-0.842997	0.0574939	-14.6624	1.12289e-48	3.58978e-47	6.41879	3.67849	CPED1	cadherin like and PC-esterase domain containing 1	NA	6.8799	6.49088	6.80816	5.49623	4.08819	3.55412	3.49028	3.58135
ENSG00000168140.5	2465.09	0.908785	0.0620458	14.647	1.40792e-48	4.49541e-47	40.1774	77.7047	VASN	vasorin	NA	42.6581	41.0939	39.1134	37.8441	76.8005	69.0638	87.3309	77.6236
ENSG00000133065.11	1795.87	0.728859	0.0497849	14.6402	1.55654e-48	4.96383e-47	15.0272	25.6593	SLC41A1	solute carrier family 41 member 1	NA	15.2199	15.2762	14.8125	14.8002	27.0063	24.0888	27.4217	24.1204
ENSG00000132669.13	6559.85	-0.788523	0.0538627	-14.6395	1.57236e-48	5.00808e-47	9.31966	5.56484	RIN2	Ras and Rab interactor 2	The RAB5 protein is a small GTPase involved in membrane trafficking in the early endocytic pathway. The protein encoded by this gene binds the GTP-bound form of the RAB5 protein preferentially over the GDP-bound form, and functions as a guanine nucleotide exchange factor for RAB5. The encoded protein is found primarily as a tetramer in the cytoplasm and does not bind other members of the RAB fami…	10.0178	9.44619	9.66711	8.14753	6.072	4.94276	6.2091	5.03549
ENSG00000139679.15	167.487	-2.5091	0.171516	-14.629	1.83564e-48	5.83945e-47	1.42485	0.257228	LPAR6	lysophosphatidic acid receptor 6	The protein encoded by this gene belongs to the family of G-protein coupled receptors, that are preferentially activated by adenosine and uridine nucleotides. This gene aligns with an internal intron of the retinoblastoma susceptibility gene in the reverse orientation. Alternative splicing results in multiple transcript variants. [provided by RefSeq, Jun 2009].	1.8924	1.30823	1.48433	1.01442	0.256155	0.246881	0.264527	0.26135
ENSG00000198513.13	306.037	1.40813	0.0963258	14.6184	2.14297e-48	6.80875e-47	0.452841	1.23752	ATL1	atlastin GTPase 1	The protein encoded by this gene is a GTPase and a Golgi body transmembrane protein. The encoded protein can form a homotetramer and has been shown to interact with spastin and with mitogen-activated protein kinase kinase kinase kinase 4. This protein may be involved in axonal maintenance as evidenced by the fact that defects in this gene are a cause of spastic paraplegia type 3. Three transcript…	0.450757	0.439383	0.466415	0.454809	1.45102	1.19698	1.1664	1.13569
ENSG00000068305.17	14254.7	0.646815	0.0442522	14.6166	2.20236e-48	6.98885e-47	20.1652	32.5976	MEF2A	myocyte enhancer factor 2A	The protein encoded by this gene is a DNA-binding transcription factor that activates many muscle-specific, growth factor-induced, and stress-induced genes. The encoded protein can act as a homodimer or as a heterodimer and is involved in several cellular processes, including muscle development, neuronal differentiation, cell growth control, and apoptosis. Defects in this gene could be a cause of…	20.2587	19.9748	21.2794	19.1477	37.2683	30.2885	32.9802	29.8535
ENSG00000176225.14	2527.24	-0.829424	0.056773	-14.6095	2.44411e-48	7.74649e-47	4.38321	2.54114	RTTN	rotatin	This gene encodes a large protein whose specific function is unknown. Absence of the orthologous protein in mouse results in embryonic lethality with deficient axial rotation, abnormal differentiation of the neural tube, and randomized looping of the heart tube during development. In human, mutations in this gene are associated with polymicrogyria with seizures. In human fibroblasts this protein …	4.84797	4.44156	4.41803	3.8253	2.73317	2.33434	2.8134	2.28365
ENSG00000080546.13	2525.84	-0.760885	0.0520998	-14.6044	2.63439e-48	8.33934e-47	8.05132	4.8946	SESN1	sestrin 1	This gene encodes a member of the sestrin family. Sestrins are induced by the p53 tumor suppressor protein and play a role in the cellular response to DNA damage and oxidative stress. The encoded protein mediates p53 inhibition of cell growth by activating AMP-activated protein kinase, which results in the inhibition of the mammalian target of rapamycin protein. The encoded protein also plays a c…	8.84098	8.06775	8.29545	7.00109	5.45725	4.54706	5.0795	4.4946
ENSG00000206573.9	2135.15	-0.771385	0.0528383	-14.599	2.85038e-48	9.012e-47	15.1209	9.13285	THUMPD3-AS1	THUMPD3 antisense RNA 1	NA	16.2961	15.4127	15.4942	13.2806	9.78671	8.14139	9.99103	8.61226
ENSG00000156976.17	5969.51	0.647097	0.0443412	14.5936	3.08574e-48	9.74423e-47	190.46	307.292	EIF4A2	eukaryotic translation initiation factor 4A2	NA	194.132	195.104	188.044	184.561	323.643	283.872	313.295	308.358
ENSG00000077684.16	3681.13	0.762402	0.0522593	14.5888	3.30809e-48	1.04336e-46	11.4083	19.9766	JADE1	jade family PHD finger 1	NA	11.1654	11.6177	11.1615	11.6887	21.8321	18.4932	20.6358	18.9454
ENSG00000146374.14	920.698	-1.26756	0.0869073	-14.5851	3.4923e-48	1.10012e-46	4.41951	1.89403	RSPO3	R-spondin 3	This gene belongs to the R-spondin family. The encoded protein plays a role in the regulation of Wnt (wingless-type MMTV integration site family)/beta-catenin and Wnt/planar cell polarity (PCP) signaling pathways, which are involved in development, cell growth and disease pathogenesis. Genome-wide association studies suggest a correlation of this gene with bone mineral density and risk of fractur…	4.61655	4.46989	4.68408	3.90753	1.85477	1.59715	2.38883	1.73537
ENSG00000128918.15	323.797	-1.3993	0.0960259	-14.5721	4.22435e-48	1.3291e-46	0.236993	0.092805	ALDH1A2	aldehyde dehydrogenase 1 family member A2	This protein belongs to the aldehyde dehydrogenase family of proteins. The product of this gene is an enzyme that catalyzes the synthesis of retinoic acid (RA) from retinaldehyde. Retinoic acid, the active derivative of vitamin A (retinol), is a hormonal signaling molecule that functions in developing and adult tissues. The studies of a similar mouse gene suggest that this enzyme and the cytochro…	0.265021	0.230593	0.244715	0.207644	0.111179	0.0782491	0.099805	0.0819862
ENSG00000133997.12	1074.66	-0.813358	0.0558235	-14.5702	4.34763e-48	1.36622e-46	19.3261	11.3301	MED6	mediator complex subunit 6	NA	19.9566	19.4226	20.1385	17.7865	12.3253	10.857	11.0517	11.0863
ENSG00000109743.11	1250.29	1.06774	0.0733297	14.5609	4.98286e-48	1.56394e-46	6.27218	13.5364	BST1	bone marrow stromal cell antigen 1	Bone marrow stromal cell antigen-1 is a stromal cell line-derived glycosylphosphatidylinositol-anchored molecule that facilitates pre-B-cell growth. The deduced amino acid sequence exhibits 33% similarity with CD38. BST1 expression is enhanced in bone marrow stromal cell lines derived from patients with rheumatoid arthritis. The polyclonal B-cell abnormalities in rheumatoid arthritis may be, at l…	5.78984	6.6859	6.01389	6.5991	14.2694	13.2303	13.4439	13.2017
ENSG00000187091.14	544.136	1.24637	0.0856552	14.551	5.75836e-48	1.80515e-46	3.9952	9.74431	PLCD1	phospholipase C delta 1	This gene encodes a member of the phospholipase C family. Phospholipase C isozymes play critical roles in intracellular signal transduction by catalyzing the hydrolysis of phosphatidylinositol 4,5-bisphosphate (PIP2) into the second messengers diacylglycerol (DAG) and inositol triphosphate (IP3). The encoded protein functions as a tumor suppressor in several types of cancer, and mutations in this…	3.95712	4.22666	3.53431	4.2627	10.7243	9.49285	9.34921	9.41086
ENSG00000204084.13	1617.76	0.959028	0.0659794	14.5353	7.24466e-48	2.26832e-46	3.48815	7.01399	INPP5B	inositol polyphosphate-5-phosphatase B	This gene encodes a member of a family of inositol polyphosphate-5-phosphatases. These enzymes function in the regulation of calcium signaling by inactivating inositol phosphates. The encoded protein is localized to the cytosol and mitochondria, and associates with membranes through an isoprenyl modification near the C-terminus. Alternatively spliced transcript variants of this gene have been des…	3.37236	3.56735	3.56209	3.45081	8.0504	6.159	7.70933	6.13724
ENSG00000244128.7	96.0712	-3.12952	0.215381	-14.5302	7.8042e-48	2.44056e-46	0.073714	0.00881136	LINC01322	long intergenic non-protein coding RNA 1322	NA	0.0863015	0.066721	0.0691886	0.0726451	0.009464	0.00867093	0.00447145	0.0126391
ENSG00000198523.6	2191.56	1.52154	0.104724	14.529	7.93482e-48	2.47841e-46	23.1628	68.1889	PLN	phospholamban	The protein encoded by this gene is found as a pentamer and is a major substrate for the cAMP-dependent protein kinase in cardiac muscle. The encoded protein is an inhibitor of cardiac muscle sarcoplasmic reticulum Ca(2+)-ATPase in the unphosphorylated state, but inhibition is relieved upon phosphorylation of the protein. The subsequent activation of the Ca(2+) pump leads to enhanced muscle relax…	24.3881	24.4936	24.1444	19.6252	76.909	64.9322	53.5286	77.3859
ENSG00000118263.15	10932.1	0.685384	0.0471847	14.5255	8.3481e-48	2.60434e-46	24.6601	40.9504	KLF7	Kruppel like factor 7	The protein encoded by this gene is a member of the Kruppel-like transcriptional regulator family. Members in this family regulate cell proliferation, differentiation and survival and contain three C2H2 zinc fingers at the C-terminus that mediate binding to GC-rich sites. This protein may contribute to the progression of type 2 diabetes by inhibiting insulin expression and secretion in pancreatic…	24.1131	24.3357	26.2541	23.9377	44.3176	36.7606	43.999	38.7244
ENSG00000134769.21	1010.64	-1.31492	0.0905647	-14.5191	9.17271e-48	2.85815e-46	0.995116	0.410051	DTNA	dystrobrevin alpha	The protein encoded by this gene belongs to the dystrobrevin subfamily of the dystrophin family. This protein is a component of the dystrophin-associated protein complex (DPC), which consists of dystrophin and several integral and peripheral membrane proteins, including dystroglycans, sarcoglycans, syntrophins and alpha- and beta-dystrobrevin. The DPC localizes to the sarcolemma and its disruptio…	1.13165	0.988518	1.05242	0.807885	0.463583	0.436422	0.364524	0.375674
ENSG00000147124.12	1421.11	-0.734004	0.0505596	-14.5176	9.37533e-48	2.91776e-46	13.1406	8.14276	ZNF41	zinc finger protein 41	This gene encodes a protein that contains KRAB-A and KRAB-B domains multiple zinc finger DNA binding motifs and finger linking regions characteristic of the Kruppel family. An initial study suggested that this gene may be associated with X-linked cognitive disability, but a later study has called this finding into question (PMID:23871722).[provided by RefSeq, Apr 2016].	14.1398	13.2058	13.2411	11.9757	9.06686	7.56905	8.34022	7.59491
ENSG00000158186.13	4330.92	0.921011	0.0634453	14.5166	9.51051e-48	2.95627e-46	14.1703	27.6411	MRAS	muscle RAS oncogene homolog	This gene encodes a member of the Ras family of small GTPases. These membrane-associated proteins function as signal transducers in multiple processes including cell growth and differentiation, and dysregulation of Ras signaling has been associated with many types of cancer. The encoded protein may play a role in the tumor necrosis factor-alpha and MAP kinase signaling pathways. Alternatively spl…	14.529	13.8117	14.5371	13.8036	31.6142	27.0692	24.9594	26.9218
ENSG00000092964.18	12658.4	0.973634	0.0670783	14.5149	9.7509e-48	3.02735e-46	16.2225	32.9132	DPYSL2	dihydropyrimidinase like 2	This gene encodes a member of the collapsin response mediator protein family. Collapsin response mediator proteins form homo- and hetero-tetramers and facilitate neuron guidance, growth and polarity. The encoded protein promotes microtubule assembly and is required for Sema3A-mediated growth cone collapse, and also plays a role in synaptic signaling through interactions with calcium channels. Thi…	16.3633	16.2232	15.8894	16.4142	32.9379	28.8777	38.7714	31.0659
ENSG00000160789.21	10745.8	0.831007	0.0572954	14.5039	1.14459e-47	3.54931e-46	36.8229	67.5473	LMNA	lamin A/C	The nuclear lamina consists of a two-dimensional matrix of proteins located next to the inner nuclear membrane. The lamin family of proteins make up the matrix and are highly conserved in evolution. During mitosis, the lamina matrix is reversibly disassembled as the lamin proteins are phosphorylated. Lamin proteins are thought to be involved in nuclear stability, chromatin structure and gene expr…	37.3726	37.6666	35.7514	36.5009	67.6994	60.2894	74.8725	67.328
ENSG00000139219.19	878.665	10.8571	0.748868	14.498	1.2467e-47	3.86132e-46	0.00805725	15.605	COL2A1	collagen type II alpha 1 chain	This gene encodes the alpha-1 chain of type II collagen, a fibrillar collagen found in cartilage and the vitreous humor of the eye. Mutations in this gene are associated with achondrogenesis, chondrodysplasia, early onset familial osteoarthritis, SED congenita, Langer-Saldino achondrogenesis, Kniest dysplasia, Stickler syndrome type I, and spondyloepimetaphyseal dysplasia Strudwick type. In addit…	0.0153283	0	0.00753186	0.00936886	19.7922	18.8496	7.82245	15.9557
ENSG00000177425.11	10455.2	0.790409	0.0545499	14.4896	1.40876e-47	4.35806e-46	18.0784	32.3186	PAWR	pro-apoptotic WT1 regulator	This gene encodes a tumor suppressor protein that selectively induces apoptosis in cancer cells through intracellular and extracellular mechanisms. The intracellular mechanism involves the inhibition of pro-survival pathways and the activation of Fas-mediated apoptosis, while the extracellular mechanism involves the binding of a secreted form of this protein to glucose regulated protein 78 (GRP78…	17.003	18.223	18.931	18.1568	35.7165	28.9019	33.7682	30.8877
ENSG00000267254.7	562.703	-1.10498	0.0762729	-14.4872	1.46043e-47	4.51249e-46	6.18309	2.96664	ZNF790-AS1	ZNF790 antisense RNA 1	NA	6.60356	5.8463	6.8315	5.45102	3.18719	2.67648	3.13713	2.86578
ENSG00000233797.2	668.846	-1.45575	0.100542	-14.479	1.64408e-47	5.07386e-46	0.838887	0.314365	UFL1-AS1	UFL1 antisense RNA 1	NA	1.0041	0.797182	0.918025	0.636244	0.359992	0.296037	0.310977	0.290456
ENSG00000154736.6	669.527	-1.33482	0.092222	-14.474	1.76928e-47	5.45372e-46	5.35438	2.19258	ADAMTS5	ADAM metallopeptidase with thrombospondin type 1 motif 5	This gene encodes a member of the ADAMTS (a disintegrin and metalloproteinase with thrombospondin motifs) protein family. Members of the family share several distinct protein modules, including a propeptide region, a metalloproteinase domain, a disintegrin-like domain, and a thrombospondin type 1 (TS) motif. Individual members of this family differ in the number of C-terminal TS motifs, and some …	5.46064	5.87961	5.42446	4.6528	2.26293	1.7791	2.73385	1.99443
ENSG00000196353.11	121.581	-3.52601	0.243844	-14.4601	2.16499e-47	6.66554e-46	0.0823545	0.00732376	CPNE4	copine 4	This gene belongs to the highly conserved copine family. It encodes a calcium-dependent, phospholipid-binding protein, which may be involved in membrane trafficking, mitogenesis and development. Alternative splicing results in multiple transcript variants. [provided by RefSeq, Jan 2014].	0.107547	0.0922782	0.0835398	0.0460532	0.00881761	0.00670565	0.0072272	0.00654459
ENSG00000127947.16	10959	-0.566679	0.0392208	-14.4484	2.5644e-47	7.88584e-46	34.939	24.2992	PTPN12	protein tyrosine phosphatase non-receptor type 12	The protein encoded by this gene is a member of the protein tyrosine phosphatase (PTP) family. PTPs are signaling molecules that regulate a variety of cellular processes including cell growth, differentiation, mitotic cycle, and oncogenic transformation. This PTP contains a C-terminal PEST motif, which serves as a protein-protein interaction domain, and may regulate protein intracellular half-lif…	37.0015	35.1677	36.2749	31.312	26.7671	22.3595	24.5349	23.5351
ENSG00000197565.16	112.396	-2.8476	0.197136	-14.4448	2.70303e-47	8.30227e-46	0.191342	0.0273484	COL4A6	collagen type IV alpha 6 chain	This gene encodes one of the six subunits of type IV collagen, the major structural component of basement membranes. Like the other members of the type IV collagen gene family, this gene is organized in a head-to-head conformation with another type IV collagen gene, alpha 5 type IV collagen, so that the gene pair shares a common promoter. Deletions in the alpha 5 gene that extend into the alpha 6…	0.255832	0.178443	0.172639	0.158453	0.0284292	0.0257509	0.0292144	0.025999
ENSG00000106546.14	696.998	-1.01904	0.0705477	-14.4447	2.70823e-47	8.30834e-46	0.594277	0.302931	AHR	aryl hydrocarbon receptor	The protein encoded by this gene is a ligand-activated helix-loop-helix transcription factor involved in the regulation of biological responses to planar aromatic hydrocarbons. This receptor has been shown to regulate xenobiotic-metabolizing enzymes such as cytochrome P450. Before ligand binding, the encoded protein is sequestered in the cytoplasm; upon ligand binding, this protein moves to the n…	0.603274	0.575881	0.616111	0.581842	0.315207	0.272733	0.300766	0.323018
ENSG00000154639.19	244.112	-1.98847	0.137662	-14.4446	2.71159e-47	8.30879e-46	1.33213	0.34493	CXADR	CXADR Ig-like cell adhesion molecule	The protein encoded by this gene is a type I membrane receptor for group B coxsackieviruses and subgroup C adenoviruses. Several transcript variants encoding different isoforms have been found for this gene. Pseudogenes of this gene are found on chromosomes 15, 18, and 21. [provided by RefSeq, May 2011].	1.6022	1.34348	1.39435	0.988475	0.3579	0.353695	0.284083	0.38404
ENSG00000047457.14	117.356	-2.47434	0.171328	-14.4421	2.81139e-47	8.60439e-46	0.919025	0.169694	CP	ceruloplasmin	The protein encoded by this gene is a metalloprotein that binds most of the copper in plasma and is involved in the peroxidation of Fe(II)transferrin to Fe(III) transferrin. Mutations in this gene cause aceruloplasminemia, which results in iron accumulation and tissue damage, and is associated with diabetes and neurologic abnormalities. Two transcript variants, one protein-coding and the other no…	0.884123	0.85718	1.09309	0.841711	0.164932	0.161212	0.216586	0.136046
ENSG00000105738.11	6914.1	-0.702118	0.0486173	-14.4417	2.82646e-47	8.6315e-46	7.80428	4.94898	SIPA1L3	signal induced proliferation associated 1 like 3	This gene belongs to the signal induced proliferation associated 1 family of genes, which encode GTPase-activating proteins specific for the GTP-binding protein Rap1. Rap1 has been implicated in regulation of cell adhesion, cell polarity, and organization of the cytoskeleton. Like other members of the family, the protein encoded by this gene contains RapGAP and PDZ domains. In addition, this prot…	8.29352	7.71661	8.08164	7.12536	5.60957	4.64221	5.22957	4.31458
ENSG00000100941.9	1625.93	-0.866151	0.0599756	-14.4417	2.82693e-47	8.6315e-46	71.667	40.4612	PNN	pinin, desmosome associated protein	NA	75.297	70.011	77.0757	64.2843	39.8763	38.0729	43.7987	40.0969
ENSG00000177706.9	3590.6	0.875197	0.0606032	14.4414	2.83862e-47	8.65696e-46	10.1713	19.2765	FAM20C	FAM20C golgi associated secretory pathway kinase	This gene encodes a member of the family of secreted protein kinases. The encoded protein binds calcium and phosphorylates proteins involved in bone mineralization. Mutations in this gene are associated with the autosomal recessive disorder Raine syndrome. [provided by RefSeq, Apr 2014].	9.64447	10.4432	10.3571	10.2406	20.3243	17.2129	21.6248	17.9441
ENSG00000123562.18	11479.8	0.550354	0.03812	14.4374	3.00856e-47	9.16438e-46	201.626	304.143	MORF4L2	mortality factor 4 like 2	NA	204.891	204.526	204.398	192.692	317.151	284.015	316.005	299.401
ENSG00000112562.19	130.588	-6.39888	0.443312	-14.4343	3.15028e-47	9.58479e-46	0.306784	0.00363744	SMOC2	SPARC related modular calcium binding 2	This gene encodes a member of the SPARC family (secreted protein acidic and rich in cysteine/osteonectin/BM-40), which are highly expressed during embryogenesis and wound healing. The gene product is a matricellular protein which promotes matrix assembly and can stimulate endothelial cell proliferation and migration, as well as angiogenic activity. Associated with pulmonary function, this secreto…	0.4002	0.274967	0.327744	0.224224	0.00868592	0.00217038	0.00369345	0
ENSG00000186088.16	1199.71	-0.875711	0.0606776	-14.4322	3.2461e-47	9.86469e-46	4.036	2.26786	GSAP	gamma-secretase activating protein	Accumulation of neurotoxic amyloid-beta is a major hallmark of Alzheimer disease (AD; MIM 104300). Formation of amyloid-beta is catalyzed by gamma-secretase (see PSEN1; MIM 104311), a protease with numerous substrates. PION, or GSAP, selectively increases amyloid-beta production through a mechanism involving its interaction with both gamma-secretase and its substrate, the amyloid-beta precursor p…	4.32382	4.06461	4.1095	3.64608	2.65589	2.11027	2.15849	2.14679
ENSG00000104856.14	852.29	-0.92617	0.064257	-14.4135	4.25458e-47	1.29142e-45	8.32005	4.51141	RELB	RELB proto-oncogene, NF-kB subunit	NA	8.51779	8.18085	8.38372	8.19784	4.66678	4.34888	4.4202	4.60977
ENSG00000124356.16	1363.95	0.719883	0.0499636	14.4081	4.5997e-47	1.39343e-45	6.31538	10.7167	STAMBP	STAM binding protein	Cytokine-mediated signal transduction in the JAK-STAT cascade requires the involvement of adaptor molecules. One such signal-transducing adaptor molecule contains an SH3 domain that is required for induction of MYC and cell growth. The protein encoded by this gene binds to the SH3 domain of the signal-transducing adaptor molecule, and plays a critical role in cytokine-mediated signaling for MYC i…	6.34671	6.43621	6.57216	5.90644	11.6536	10.1636	10.8851	10.1646
ENSG00000224184.6	102.537	-3.17654	0.220469	-14.4081	4.60143e-47	1.39343e-45	0.0586574	0.00662602	MIR3681HG	MIR3681 host gene	NA	0.0757776	0.0608304	0.057495	0.0405268	0.00729737	0.00696214	0.00658214	0.00566244
ENSG00000164976.9	189.598	1.74522	0.121181	14.4017	5.0476e-47	1.52675e-45	2.33458	8.03295	MYORG	myogenesis regulating glycosidase (putative)	NA	2.31851	2.42143	2.37149	2.22688	8.42221	8.3757	7.43412	7.89977
ENSG00000079257.8	1085.08	1.09243	0.0758571	14.4012	5.08802e-47	1.53718e-45	7.07252	15.5535	LXN	latexin	This gene encodes the only known protein inhibitor of zinc-dependent metallocarboxypeptidases. The encoded protein, latexin, downregulates the population size of hematopoietic stem cells. This protein is found to be downregulated in cancer cells because of promoter hypermethylation. [provided by RefSeq, Jul 2020].	6.68701	7.32756	7.36976	6.90575	15.3861	13.4748	17.5792	15.7741
ENSG00000183722.9	11252.5	-0.787905	0.0547138	-14.4005	5.13817e-47	1.55051e-45	9.9154	5.92648	LHFPL6	LHFPL tetraspan subfamily member 6	This gene is a member of the lipoma HMGIC fusion partner (LHFP) gene family, which is a subset of the superfamily of tetraspan transmembrane protein encoding genes. This gene is fused to a high-mobility group gene in a translocation-associated lipoma. Mutations in another LHFP-like gene result in deafness in humans and mice. Alternatively spliced transcript variants have been found; however, thei…	10.5649	10.1607	9.92291	9.01307	6.39608	5.42628	6.72751	5.15604
ENSG00000151413.17	4167.54	0.912776	0.0634114	14.3945	5.60146e-47	1.68835e-45	2.13747	4.14497	NUBPL	nucleotide binding protein like	This gene encodes a member of the Mrp/NBP35 ATP-binding proteins family. The encoded protein is required for the assembly of the respiratory chain NADH dehydrogenase (complex I), an oligomeric enzymatic complex located in the inner mitochondrial membrane. Mutations in this gene cause mitochondrial complex I deficiency. Alternative splicing results in multiple transcript variants. [provided by Ref…	2.26987	2.13643	2.22492	1.91865	4.8725	4.0698	3.81301	3.82457
ENSG00000115919.15	389.576	-4.56264	0.317235	-14.3825	6.6633e-47	2.00606e-45	1.15935	0.0496525	KYNU	kynureninase	Kynureninase is a pyridoxal-5'-phosphate (pyridoxal-P) dependent enzyme that catalyzes the cleavage of L-kynurenine and L-3-hydroxykynurenine into anthranilic and 3-hydroxyanthranilic acids, respectively. Kynureninase is involved in the biosynthesis of NAD cofactors from tryptophan through the kynurenine pathway. Alternative splicing results in multiple transcript variants. [provided by RefSeq, N…	1.53265	1.11563	1.22178	0.76736	0.0630915	0.0679102	0.0321018	0.0355067
ENSG00000119900.9	3483.35	-0.955434	0.0664392	-14.3806	6.85236e-47	2.06057e-45	62.2763	33.1586	OGFRL1	opioid growth factor receptor like 1	NA	65.5183	64.339	62.7308	56.517	34.5196	27.3634	38.7271	32.0245
ENSG00000260658.6	97.888	-3.38338	0.235321	-14.3777	7.14103e-47	2.14488e-45	0.162001	0.0161587	AC138305.1	NA	NA	0.213578	0.141382	0.160552	0.13249	0.0256188	0.00912798	0.0160043	0.0138838
ENSG00000136274.9	397.095	1.39225	0.0968468	14.3758	7.34175e-47	2.20261e-45	7.03228	18.9706	NACAD	NAC alpha domain containing	NA	6.6957	7.0015	6.52437	7.90755	19.9638	18.1389	18.132	19.6474
ENSG00000158125.10	125.684	-3.04501	0.211817	-14.3756	7.35879e-47	2.20516e-45	0.768703	0.0964237	XDH	xanthine dehydrogenase	Xanthine dehydrogenase belongs to the group of molybdenum-containing hydroxylases involved in the oxidative metabolism of purines. The encoded protein has been identified as a moonlighting protein based on its ability to perform mechanistically distinct functions. Xanthine dehydrogenase can be converted to xanthine oxidase by reversible sulfhydryl oxidation or by irreversible proteolytic modifica…	1.04458	0.609366	0.843129	0.577742	0.12186	0.0752284	0.0924591	0.0961473
ENSG00000213064.10	5555.19	1.05344	0.0733227	14.3671	8.32156e-47	2.49078e-45	36.4888	78.39	SFT2D2	SFT2 domain containing 2	NA	33.5468	36.7374	38.1155	37.5557	83.1927	65.6085	89.2584	75.5006
ENSG00000040275.17	1284.07	-0.780369	0.0543359	-14.3619	8.96792e-47	2.68114e-45	21.0401	12.6341	SPDL1	spindle apparatus coiled-coil protein 1	This gene encodes a coiled-coil domain-containing protein that functions in mitotic spindle formation and chromosome segregation. The encoded protein plays a role in coordinating microtubule attachment by promoting recruitment of dynein proteins, and in mitotic checkpoint signaling. [provided by RefSeq, Jul 2016].	22.0648	21.1081	21.3914	19.5961	13.8102	11.6605	12.282	12.7835
ENSG00000247092.7	287.341	-1.42266	0.0991269	-14.3519	1.03588e-46	3.09338e-45	8.87847	3.42078	SNHG10	small nucleolar RNA host gene 10	NA	10.1161	8.6123	9.05945	7.72603	3.76249	2.94004	3.77727	3.20333
ENSG00000163590.14	404.328	-1.24228	0.086625	-14.3409	1.21529e-46	3.62495e-45	0.482869	0.21049	PPM1L	protein phosphatase, Mg2+/Mn2+ dependent 1L	The protein encoded by this gene is a magnesium or manganese-requiring phosphatase that is involved in several signaling pathways. The encoded protein downregulates apoptosis signal-regulating kinase 1, a protein that initiates a signaling cascade that leads to apoptosis when cells are subjected to cytotoxic stresses. This protein also is an endoplasmic reticulum transmembrane protein that helps …	0.516687	0.481995	0.52911	0.403683	0.236263	0.19493	0.209649	0.201119
ENSG00000071967.12	8654.62	0.804837	0.0561529	14.3329	1.36216e-46	4.05837e-45	48.1336	86.7225	CYBRD1	cytochrome b reductase 1	This gene is a member of the cytochrome b(561) family that encodes an iron-regulated protein. It highly expressed in the duodenal brush border membrane. It has ferric reductase activity and is believed to play a physiological role in dietary iron absorption. [provided by RefSeq, Jul 2008].	47.8954	50.8082	48.5606	45.2703	88.1122	76.9677	98.4065	83.4037
ENSG00000161791.14	5052.98	-0.637148	0.0444608	-14.3305	1.4102e-46	4.19664e-45	23.5507	15.6051	FMNL3	formin like 3	The protein encoded by this gene contains a formin homology 2 domain and has high sequence identity to the mouse Wbp3 protein. Two alternative transcripts encoding different isoforms have been described. [provided by RefSeq, Jul 2008].	25.7914	23.8257	22.9229	21.663	17.3025	14.5903	16.0061	14.5214
ENSG00000158859.10	1062.45	-1.50911	0.105322	-14.3285	1.45236e-46	4.31713e-45	29.2847	10.566	ADAMTS4	ADAM metallopeptidase with thrombospondin type 1 motif 4	This gene encodes a member of the ADAMTS (a disintegrin and metalloproteinase with thrombospondin motifs) protein family. Members of this family share several distinct protein modules, including a propeptide region, a metalloproteinase domain, a disintegrin-like domain, and a thrombospondin type 1 (TS) motif. Individual members of this family differ in the number of C-terminal TS motifs, and some…	34.6905	27.4328	29.3989	25.6165	12.6215	10.7306	8.23872	10.673
ENSG00000076003.5	736.337	0.92172	0.0643418	14.3254	1.51899e-46	4.50999e-45	3.79086	7.3906	MCM6	minichromosome maintenance complex component 6	The protein encoded by this gene is one of the highly conserved mini-chromosome maintenance proteins (MCM) that are essential for the initiation of eukaryotic genome replication. The hexameric protein complex formed by the MCM proteins is a key component of the pre-replication complex (pre_RC) and may be involved in the formation of replication forks and in the recruitment of other DNA replicatio…	3.91897	3.93331	3.90302	3.40812	7.56266	7.16171	7.90749	6.93052
ENSG00000182307.14	938.028	-0.869103	0.0607083	-14.3161	1.73711e-46	5.1517e-45	23.3647	13.1912	C8orf33	chromosome 8 open reading frame 33	NA	25.4165	22.9028	23.4554	21.6844	13.6612	12.1602	13.474	13.4696
ENSG00000162885.14	2315.14	0.675084	0.0471609	14.3145	1.77697e-46	5.26388e-45	8.54229	14.0606	B3GALNT2	beta-1,3-N-acetylgalactosaminyltransferase 2	This gene encodes a member of the glycosyltransferase 31 family. The encoded protein synthesizes GalNAc:beta-1,3GlcNAc, a novel carbohydrate structure, on N- and O-glycans. Alternatively spliced transcript variants that encode different isoforms have been described. [provided by RefSeq, Mar 2013].	9.3011	8.45236	8.59628	7.8194	15.705	13.057	14.094	13.3866
ENSG00000070614.15	9676.27	0.584573	0.0408654	14.3048	2.04079e-46	6.03844e-45	29.3001	45.3166	NDST1	N-deacetylase and N-sulfotransferase 1	This gene encodes a member of the heparan sulfate/heparin GlcNAc N-deacetylase/ N-sulfotransferase family. The encoded enzyme is a type II transmembrane protein that resides in the Golgi apparatus. The encoded protein catalyzes the transfer of sulfate from 3'-phosphoadenosine 5'-phosphosulfate to nitrogen of glucosamine in heparan sulfate. Alternative splicing results in multiple transcript varia…	29.435	29.9641	29.1242	28.677	49.5706	43.2652	46.2797	42.1509
ENSG00000166908.18	655.686	1.01982	0.0713207	14.2991	2.21582e-46	6.54883e-45	9.68864	20.2183	PIP4K2C	phosphatidylinositol-5-phosphate 4-kinase type 2 gamma	NA	9.80638	9.33088	10.3366	9.28071	21.1386	19.9897	19.5954	20.1497
ENSG00000173077.16	400.94	-3.18017	0.222428	-14.2975	2.26817e-46	6.69588e-45	0.361566	0.0406855	DELEC1	deleted in esophageal cancer 1	NA	0.499833	0.324386	0.370452	0.251592	0.0459786	0.0443233	0.0342145	0.0382257
ENSG00000109667.12	1878.32	0.964178	0.0674396	14.2969	2.28755e-46	6.7454e-45	1.22883	2.47068	SLC2A9	solute carrier family 2 member 9	This gene encodes a member of the SLC2A facilitative glucose transporter family. Members of this family play a significant role in maintaining glucose homeostasis. The encoded protein may play a role in the development and survival of chondrocytes in cartilage matrices. Two transcript variants encoding distinct isoforms have been identified for this gene. [provided by RefSeq, Jul 2008].	1.18324	1.2845	1.23995	1.20762	2.82063	2.3833	2.26245	2.41634
ENSG00000128245.15	2095.19	0.979961	0.0685821	14.2889	2.567e-46	7.56081e-45	29.5505	59.9013	YWHAH	tyrosine 3-monooxygenase/tryptophan 5-monooxygenase activation protein eta	This gene product belongs to the 14-3-3 family of proteins which mediate signal transduction by binding to phosphoserine-containing proteins. This highly conserved protein family is found in both plants and mammals, and this protein is 99% identical to the mouse, rat and bovine orthologs. This gene contains a 7 bp repeat sequence in its 5' UTR, and changes in the number of this repeat have been a…	32.7555	28.9165	29.0439	27.486	64.4039	58.4638	54.6752	62.0622
ENSG00000280870.3	179.56	-2.15897	0.151107	-14.2877	2.61104e-46	7.68176e-45	0.226072	0.0518546	MIR325HG	MIR325 host gene	NA	0.260596	0.259408	0.208869	0.175415	0.0548009	0.0479265	0.0663667	0.0383244
ENSG00000121578.13	2137	1.05775	0.0740387	14.2865	2.65665e-46	7.80704e-45	12.9806	27.9194	B4GALT4	beta-1,4-galactosyltransferase 4	This gene is one of seven beta-1,4-galactosyltransferase (beta4GalT) genes. They encode type II membrane-bound glycoproteins that appear to have exclusive specificity for the donor substrate UDP-galactose; all transfer galactose in a beta1,4 linkage to similar acceptor sugars: GlcNAc, Glc, and Xyl. Each beta4GalT has a distinct function in the biosynthesis of different glycoconjugates and sacchar…	11.4936	13.4195	13.1113	13.8982	30.2894	25.3163	28.7508	27.3213
ENSG00000173334.4	558.132	-1.30106	0.0910876	-14.2836	2.76739e-46	8.12323e-45	27.1004	11.3222	TRIB1	tribbles pseudokinase 1	NA	31.4128	26.7584	27.4996	22.7309	10.604	10.3077	12.5827	11.7943
ENSG00000231969.2	1152.33	-1.09923	0.0770786	-14.2612	3.81728e-46	1.11923e-44	0.939011	0.450649	MMADHC-DT	MMADHC divergent transcript	NA	1.04359	0.942145	0.998701	0.771604	0.524189	0.446383	0.441799	0.390225
ENSG00000171766.17	218.974	2.39366	0.167881	14.2581	3.99341e-46	1.16954e-44	0.466174	2.51459	GATM	glycine amidinotransferase	This gene encodes a mitochondrial enzyme that belongs to the amidinotransferase family. This enzyme is involved in creatine biosynthesis, whereby it catalyzes the transfer of a guanido group from L-arginine to glycine, resulting in guanidinoacetic acid, the immediate precursor of creatine. Mutations in this gene cause arginine:glycine amidinotransferase deficiency, an inborn error of creatine syn…	0.546423	0.474408	0.427284	0.416579	3.07802	2.77143	1.73521	2.47371
ENSG00000099194.6	39434.8	1.11273	0.0780642	14.2541	4.22915e-46	1.23718e-44	387.683	863.032	SCD	stearoyl-CoA desaturase	This gene encodes an enzyme involved in fatty acid biosynthesis, primarily the synthesis of oleic acid. The protein belongs to the fatty acid desaturase family and is an integral membrane protein located in the endoplasmic reticulum. Transcripts of approximately 3.9 and 5.2 kb, differing only by alternative polyadenlyation signals, have been detected. A gene encoding a similar enzyme is located o…	358.849	381.914	409.585	400.383	911.32	836.13	783.832	920.848
ENSG00000147459.18	7122.89	-0.687575	0.0482685	-14.2448	4.8301e-46	1.41138e-44	10.3404	6.61106	DOCK5	dedicator of cytokinesis 5	This gene encodes a member of the dedicator of cytokinesis protein family. Members of this family act as guanine nucleotide exchange factors for small Rho family G proteins. The protein encoded by this gene is thought to associate with adaptors CRK and CRKL, and function in regulation of intestinal epithelial cell spreading and migration on collagen IV. Similar proteins in mouse and zebrafish als…	11.3084	10.1743	10.7024	9.17651	7.41743	6.33575	6.64632	6.04473
ENSG00000091128.13	89.7086	-3.2025	0.225057	-14.2297	5.99314e-46	1.74925e-44	0.417957	0.0463799	LAMB4	laminin subunit beta 4	NA	0.509965	0.414983	0.436568	0.310312	0.0458753	0.0424805	0.064259	0.0329049
ENSG00000184584.13	1772.52	0.786004	0.0552727	14.2205	6.83834e-46	1.99369e-44	48.1665	85.585	STING1	stimulator of interferon response cGAMP interactor 1	This gene encodes a five transmembrane protein that functions as a major regulator of the innate immune response to viral and bacterial infections. The encoded protein is a pattern recognition receptor that detects cytosolic nucleic acids and transmits signals that activate type I interferon responses. The encoded protein has also been shown to play a role in apoptotic signaling by associating wi…	48.9553	48.1238	46.6963	48.8908	89.7083	81.179	92.2138	79.2388
ENSG00000162852.14	3862.78	0.619019	0.0435435	14.2161	7.27846e-46	2.11962e-44	8.17879	12.9594	CNST	consortin, connexin sorting protein	Targeting of numerous transmembrane proteins to the cell surface is thought to depend on their recognition by cargo receptors that interact with the adaptor machinery for anterograde traffic at the distal end of the Golgi complex. Consortin (CNST) is an integral membrane protein that acts as a binding partner of connexins, the building blocks of gap junctions, and acts as a trans-Golgi network (T…	8.15025	8.44127	8.58252	7.54113	14.2834	11.7736	13.6455	12.1352
ENSG00000244040.7	183.518	-2.16101	0.152111	-14.2068	8.3186e-46	2.41979e-44	0.254758	0.05832	IL12A-AS1	IL12A antisense RNA 1	NA	0.270363	0.247845	0.270113	0.230709	0.0749017	0.0686251	0.0353888	0.0543643
ENSG00000177410.13	3019.95	0.802157	0.0564712	14.2047	8.56611e-46	2.48899e-44	28.1656	50.6328	ZFAS1	ZNFX1 antisense RNA 1	This gene represents a snoRNA host gene that produces a non-coding RNA. Increased expression or amplification of this locus is associated with cancer progression and metastasis. This transcript regulates expression of genes involved in differentiation. It may act a molecular sponge for microRNAs. Alternatively spliced transcript variants have been observed. [provided by RefSeq, Dec 2017].	28.8507	28.8516	28.0084	26.9517	51.0072	45.7853	57.5371	48.2015
ENSG00000234127.9	1682.8	0.692836	0.0488028	14.1966	9.61012e-46	2.7892e-44	12.1727	20.2639	TRIM26	tripartite motif containing 26	The protein encoded by this gene is a member of the tripartite motif (TRIM) family. The TRIM motif includes three zinc-binding domains, a RING, a B-box type 1 and a B-box type 2, and a coiled-coil region. The protein localizes to cytoplasmic bodies. Although the function of the protein is unknown, the RING domain suggests that the protein may have DNA-binding activity. The gene localizes to the m…	12.5255	12.0302	12.2354	11.8998	21.887	19.5852	20.7684	18.8152
ENSG00000092820.18	1950.5	0.842043	0.0593399	14.1902	1.05418e-45	3.05617e-44	7.13138	13.1811	EZR	ezrin	The cytoplasmic peripheral membrane protein encoded by this gene functions as a protein-tyrosine kinase substrate in microvilli. As a member of the ERM protein family, this protein serves as an intermediate between the plasma membrane and the actin cytoskeleton. This protein plays a key role in cell surface structure adhesion, migration and organization, and it has been implicated in various huma…	6.83471	7.32084	7.21805	7.15191	13.6844	11.8831	13.8068	13.3502
ENSG00000226149.6	2141.23	-0.899281	0.0634252	-14.1786	1.24277e-45	3.59889e-44	5.59618	3.09902	AL356124.1	NA	NA	5.73491	5.60057	5.61851	5.43071	3.337	2.79472	3.60831	2.65605
ENSG00000077782.21	6758.94	0.625601	0.0441416	14.1726	1.35385e-45	3.91616e-44	21.2208	33.7571	FGFR1	fibroblast growth factor receptor 1	The protein encoded by this gene is a member of the fibroblast growth factor receptor (FGFR) family, where amino acid sequence is highly conserved between members and throughout evolution. FGFR family members differ from one another in their ligand affinities and tissue distribution. A full-length representative protein consists of an extracellular region, composed of three immunoglobulin-like do…	21.1083	21.3529	21.479	20.9429	35.2427	31.854	36.0884	31.8434
ENSG00000101400.6	1244.66	0.877613	0.0619367	14.1695	1.41437e-45	4.08663e-44	6.7091	12.7064	SNTA1	syntrophin alpha 1	Syntrophins are cytoplasmic peripheral membrane scaffold proteins that are components of the dystrophin-associated protein complex. This gene is a member of the syntrophin gene family and encodes the most common syntrophin isoform found in cardiac tissues. The N-terminal PDZ domain of this syntrophin protein interacts with the C-terminus of the pore-forming alpha subunit (SCN5A) of the cardiac so…	6.32163	6.64322	7.03643	6.83512	13.5077	11.8766	12.9948	12.4463
ENSG00000134363.12	3812.21	1.32276	0.0933626	14.168	1.44602e-45	4.17342e-44	91.5489	236.971	FST	follistatin	Follistatin is a single-chain gonadal protein that specifically inhibits follicle-stimulating hormone release. The single FST gene encodes two isoforms, FST317 and FST344 containing 317 and 344 amino acids respectively, resulting from alternative splicing of the precursor mRNA. In a study in which 37 candidate genes were tested for linkage and association with polycystic ovary syndrome (PCOS) or …	87.9635	96.0585	88.7846	93.3888	230.231	192.829	300.138	224.684
ENSG00000235545.1	208.35	-1.72996	0.122116	-14.1665	1.47644e-45	4.25646e-44	3.9512	1.23544	AC103923.1	NA	NA	4.27233	3.75551	4.16645	3.61053	1.58311	1.04406	1.01712	1.29747
ENSG00000258727.1	439.662	1.15579	0.0815926	14.1654	1.50039e-45	4.3207e-44	10.6971	24.577	LOC102724814	uncharacterized LOC102724814	NA	9.99331	10.1809	11.6281	10.986	26.9775	22.5456	25.2091	23.5758
ENSG00000163754.18	1345.07	0.741248	0.0523519	14.159	1.64418e-45	4.72948e-44	6.83862	11.7895	GYG1	glycogenin 1	This gene encodes a member of the glycogenin family. Glycogenin is a glycosyltransferase that catalyzes the formation of a short glucose polymer from uridine diphosphate glucose in an autoglucosylation reaction. This reaction is followed by elongation and branching of the polymer, catalyzed by glycogen synthase and branching enzyme, to form glycogen. This gene is expressed in muscle and other tis…	7.16066	6.84064	6.96044	6.39276	12.3957	10.6346	12.8089	11.3187
ENSG00000258231.5	140.021	-2.25808	0.159621	-14.1465	1.9617e-45	5.63656e-44	0.237015	0.0510347	LOC100506869	uncharacterized LOC100506869	NA	0.277259	0.227267	0.238857	0.204678	0.0760966	0.0449921	0.0425364	0.0405136
ENSG00000010030.14	160.671	1.80507	0.127605	14.1458	1.98359e-45	5.69311e-44	0.583934	2.08869	ETV7	ETS variant transcription factor 7	The protein encoded by this gene belongs to the ETS family of transcription factors, which is a large group of evolutionarily conserved transcriptional regulators that play an important role in a variety of cellular processes throughout development and differentiation, and are involved in oncogenesis as well. This protein is predominantly expressed in hematopoietic tissues. Several alternatively …	0.55299	0.612542	0.52933	0.640874	2.18897	2.02654	2.23125	1.90801
ENSG00000012660.14	8390.76	0.5147	0.0363938	14.1425	2.07699e-45	5.95457e-44	23.1547	34.1018	ELOVL5	ELOVL fatty acid elongase 5	This gene belongs to the ELO family. It is highly expressed in the adrenal gland and testis, and encodes a multi-pass membrane protein that is localized in the endoplasmic reticulum. This protein is involved in the elongation of long-chain polyunsaturated fatty acids. Mutations in this gene have been associated with spinocerebellar ataxia-38 (SCA38). Alternatively spliced transcript variants have…	23.4748	23.1378	23.8492	22.1572	36.3977	31.4435	35.358	33.208
ENSG00000163249.13	2037.59	0.953847	0.0674777	14.1357	2.28729e-45	6.55021e-44	7.55263	15.1074	CCNYL1	cyclin Y like 1	NA	7.43612	7.52059	7.48751	7.76631	15.4035	13.4261	17.4153	14.1846
ENSG00000246067.8	2114.62	-0.788462	0.0557898	-14.1327	2.38725e-45	6.82892e-44	20.582	12.2916	RAB30-DT	RAB30 divergent transcript	NA	22.6121	20.831	20.9237	17.9613	13.6306	10.778	13.212	11.5459
ENSG00000168405.17	4216.53	0.950649	0.0672806	14.1296	2.49544e-45	7.13049e-44	2.01415	4.02588	CMAHP	cytidine monophospho-N-acetylneuraminic acid hydroxylase, pseudogene	NA	1.81399	2.08688	2.09207	2.06368	4.59992	3.76153	4.09543	3.64663
ENSG00000136367.14	237.708	2.12651	0.150516	14.1281	2.54922e-45	7.27613e-44	0.687854	3.07854	ZFHX2	zinc finger homeobox 2	NA	0.650866	0.755766	0.632899	0.711886	3.62179	3.303	2.26617	3.12321
ENSG00000187955.12	876.78	1.63649	0.115833	14.1279	2.55475e-45	7.28385e-44	0.372927	1.20028	COL14A1	collagen type XIV alpha 1 chain	This gene encodes the alpha chain of type XIV collagen, a member of the FACIT (fibril-associated collagens with interrupted triple helices) collagen family. Type XIV collagen interacts with the fibril surface and is involved in the regulation of fibrillogenesis. [provided by RefSeq, Jan 2013].	0.353351	0.393944	0.408666	0.335749	1.1969	0.89412	1.58218	1.12791
ENSG00000185567.7	11043.3	0.575206	0.0407214	14.1254	2.64878e-45	7.54363e-44	59.1073	90.7444	AHNAK2	AHNAK nucleoprotein 2	This gene encodes a large nucleoprotein. The encoded protein has a tripartite domain structure with a relatively short N-terminus and a long C-terminus, separated by a large body of repeats. The N-terminal PSD-95/Discs-large/ZO-1 (PDZ)-like domain is thought to function in the formation of stable homodimers. The encoded protein may play a role in calcium signaling by associating with calcium chan…	61.9084	58.9511	58.6129	56.9568	93.941	83.8605	97.0243	88.1519
ENSG00000260657.2	267.526	-1.71086	0.121184	-14.1178	2.95074e-45	8.39433e-44	11.0268	3.47091	AC107871.2	NA	NA	12.8842	10.4158	11.6125	9.19476	3.7291	3.45896	2.803	3.8926
ENSG00000236393.2	76.7391	-3.33504	0.236388	-14.1083	3.37554e-45	9.59224e-44	1.06063	0.108249	LOC101927476	uncharacterized LOC101927476	NA	1.15873	0.967361	1.15848	0.957958	0.0956953	0.0976394	0.142421	0.0972391
ENSG00000197702.14	19457	0.61635	0.0436909	14.1071	3.43625e-45	9.75403e-44	26.6684	42.2173	PARVA	parvin alpha	This gene encodes a member of the parvin family of actin-binding proteins. Parvins are associated with focal contacts and contain calponin homology domains that bind to actin filaments. The encoded protein is part of the integrin-linked kinase signaling complex and plays a role in cell adhesion, motility and survival. [provided by RefSeq, Dec 2010].	26.1098	27.0878	27.4609	26.0151	45.5378	38.2741	45.414	39.6433
ENSG00000111252.11	3367.31	-0.901854	0.0639355	-14.1057	3.50325e-45	9.93332e-44	26.3777	14.5243	SH2B3	SH2B adaptor protein 3	This gene encodes a member of the SH2B adaptor family of proteins, which are involved in a range of signaling activities by growth factor and cytokine receptors. The encoded protein is a key negative regulator of cytokine signaling and plays a critical role in hematopoiesis. Mutations in this gene have been associated with susceptibility to celiac disease type 13 and susceptibility to insulin-dep…	31.0214	25.9045	25.8422	22.7425	15.4399	13.2162	15.3443	14.097
ENSG00000180817.12	1444.8	1.00335	0.0711436	14.1031	3.63226e-45	1.02878e-43	8.47426	17.4651	PPA1	inorganic pyrophosphatase 1	The protein encoded by this gene is a member of the inorganic pyrophosphatase (PPase) family. PPases catalyze the hydrolysis of pyrophosphate to inorganic phosphate, which is important for the phosphate metabolism of cells. Studies of a similar protein in bovine suggested a cytoplasmic localization of this enzyme. [provided by RefSeq, Jul 2008].	8.63929	8.70858	8.24519	8.30398	17.8082	16.6612	16.5831	18.808
ENSG00000165521.15	108.376	-2.56616	0.182127	-14.09	4.37764e-45	1.23854e-43	0.282176	0.0487304	EML5	EMAP like 5	NA	0.324902	0.264138	0.277073	0.262591	0.055947	0.0601125	0.0301339	0.0487282
ENSG00000254959.6	86.6324	2.71181	0.192485	14.0884	4.47651e-45	1.26513e-43	0.0451056	0.303606	INMT-MINDY4	INMT-MINDY4 readthrough (NMD candidate)	NA	0.048438	0.0531177	0.0408017	0.0380648	0.313072	0.291812	0.343323	0.266218
ENSG00000114779.19	122.307	-2.10058	0.149107	-14.0878	4.51398e-45	1.27432e-43	3.65061	0.875817	ABHD14B	abhydrolase domain containing 14B	NA	3.85077	3.65858	3.7364	3.35667	0.79315	0.862838	0.998087	0.849191
ENSG00000272106.1	193.842	-1.79511	0.12746	-14.0837	4.78507e-45	1.34938e-43	40.5253	12.1081	AL691432.2	NA	NA	43.2397	39.1766	45.9956	33.6894	12.0219	9.64797	14.1732	12.5895
ENSG00000058272.19	11446	0.657521	0.0467336	14.0695	5.84408e-45	1.64622e-43	15.0409	24.4621	PPP1R12A	protein phosphatase 1 regulatory subunit 12A	Myosin phosphatase target subunit 1, which is also called the myosin-binding subunit of myosin phosphatase, is one of the subunits of myosin phosphatase. Myosin phosphatase regulates the interaction of actin and myosin downstream of the guanosine triphosphatase Rho. The small guanosine triphosphatase Rho is implicated in myosin light chain (MLC) phosphorylation, which results in contraction of sm…	15.0702	15.1078	15.9049	14.0808	27.7795	23.0008	23.6956	23.3723
ENSG00000172156.4	1937.41	-1.25734	0.0893827	-14.0669	6.06939e-45	1.70782e-43	288.617	124.691	CCL11	C-C motif chemokine ligand 11	This antimicrobial gene is one of several chemokine genes clustered on the q-arm of chromosome 17. Chemokines form a superfamily of secreted proteins involved in immunoregulatory and inflammatory processes. The superfamily is divided into four subfamilies based on the arrangement of the N-terminal cysteine residues of the mature peptide. This chemokine, a member of the CC subfamily, displays chem…	287.097	305.153	286.362	275.856	118.387	99.4531	152.425	128.498
ENSG00000122359.18	5719.81	0.64073	0.0455553	14.0649	6.24218e-45	1.75454e-43	22.3884	35.9979	ANXA11	annexin A11	This gene encodes a member of the annexin family, a group of calcium-dependent phospholipid-binding proteins. Annexins have unique N-terminal domains and conserved C-terminal domains, which contain calcium-dependent phospholipid-binding sites. The encoded protein is a 56-kD antigen recognized by sera from patients with various autoimmune diseases. Several transcript variants encoding two differen…	22.4103	22.5353	22.154	22.4539	38.4892	34.4078	37.5505	33.5441
ENSG00000071127.17	19074.6	0.725387	0.0516361	14.0481	7.917e-45	2.22287e-43	92.3657	157.499	WDR1	WD repeat domain 1	This gene encodes a protein containing 9 WD repeats. WD repeats are approximately 30- to 40-amino acid domains containing several conserved residues, mostly including a trp-asp at the C-terminal end. WD domains are involved in protein-protein interactions. The encoded protein may help induce the disassembly of actin filaments. Two transcript variants encoding different isoforms have been found fo…	92.0007	91.1607	92.9086	93.3926	160.143	145.355	170.369	154.129
ENSG00000111799.21	35775.3	-0.533291	0.0379777	-14.0422	8.59834e-45	2.41155e-43	95.3753	67.8265	COL12A1	collagen type XII alpha 1 chain	This gene encodes the alpha chain of type XII collagen, a member of the FACIT (fibril-associated collagens with interrupted triple helices) collagen family. Type XII collagen is a homotrimer found in association with type I collagen, an association that is thought to modify the interactions between collagen I fibrils and the surrounding matrix. Alternatively spliced transcript variants encoding d…	101.215	98.587	95.0176	86.6815	73.3369	64.3836	67.9358	65.6496
ENSG00000111653.20	459.977	-1.13708	0.080988	-14.0401	8.85781e-45	2.48163e-43	13.4974	6.32947	ING4	inhibitor of growth family member 4	This gene encodes a tumor suppressor protein that contains a PHD-finger, which is a common motif in proteins involved in chromatin remodeling. This protein can bind TP53 and EP300/p300, a component of the histone acetyl transferase complex, suggesting its involvement in the TP53-dependent regulatory pathway. Multiple alternatively spliced transcript variants have been observed that encode distinc…	14.6667	12.4345	14.0986	12.79	6.32957	5.84964	6.92594	6.21273
ENSG00000150764.14	1582.12	0.991147	0.0706127	14.0364	9.33512e-45	2.61252e-43	3.03999	6.22203	DIXDC1	DIX domain containing 1	The protein encoded by this gene is a positive regulator of the Wnt signaling pathway. The encoded protein is found associated with gamma tubulin at the centrosome. Alternative splicing results in multiple transcript variants encoding different isoforms. [provided by RefSeq, Jun 2013].	3.04678	3.13627	3.12622	2.85068	7.17663	6.13384	5.54254	6.0351
ENSG00000167323.11	4157.39	0.646098	0.0460847	14.0198	1.17941e-44	3.29713e-43	3.72394	6.01629	STIM1	stromal interaction molecule 1	This gene encodes a type 1 transmembrane protein that mediates Ca2+ influx after depletion of intracellular Ca2+ stores by gating of store-operated Ca2+ influx channels (SOCs). It is one of several genes located in the imprinted gene domain of 11p15.5, an important tumor-suppressor gene region. Alterations in this region have been associated with the Beckwith-Wiedemann syndrome, Wilms tumor, rhab…	3.86039	3.7119	3.73894	3.58454	6.81466	5.59755	6.29293	5.36003
ENSG00000102699.6	2341.29	0.778897	0.0555685	14.0169	1.22889e-44	3.43172e-43	5.14944	9.11236	PARP4	poly(ADP-ribose) polymerase family member 4	This gene encodes poly(ADP-ribosyl)transferase-like 1 protein, which is capable of catalyzing a poly(ADP-ribosyl)ation reaction. This protein has a catalytic domain which is homologous to that of poly (ADP-ribosyl) transferase, but lacks an N-terminal DNA binding domain which activates the C-terminal catalytic domain of poly (ADP-ribosyl) transferase. Since this protein is not capable of binding …	5.47724	5.3386	5.07445	4.70749	9.5246	8.01691	10.2099	8.69799
ENSG00000269743.3	1175.33	-0.828261	0.0591004	-14.0145	1.27154e-44	3.54699e-43	7.14168	4.1403	SLC25A53	solute carrier family 25 member 53	NA	7.4309	7.31689	7.50023	6.31868	4.6481	4.03013	4.00315	3.87983
ENSG00000155816.20	2265.63	-0.770777	0.0550463	-14.0023	1.50825e-44	4.20276e-43	1.70162	1.02922	FMN2	formin 2	This gene is a member of the formin homology protein family. The encoded protein is thought to have essential roles in organization of the actin cytoskeleton and in cell polarity. This protein mediates the formation of an actin mesh that positions the spindle during oogenesis and also regulates the formation of actin filaments in the nucleus. This protein also forms a perinuclear actin/focal-adhe…	1.75356	1.73134	1.77905	1.54252	1.18214	0.939763	1.1034	0.891566
ENSG00000182287.15	1074.97	-1.10155	0.0787045	-13.996	1.64889e-44	4.58971e-43	13.8446	6.63464	AP1S2	adaptor related protein complex 1 subunit sigma 2	Adaptor protein complex 1 is found at the cytoplasmic face of coated vesicles located at the Golgi complex, where it mediates both the recruitment of clathrin to the membrane and the recognition of sorting signals within the cytosolic tails of transmembrane receptors. This complex is a heterotetramer composed of two large, one medium, and one small adaptin subunit. The protein encoded by this gen…	15.2359	13.8575	15.1689	11.1159	7.50147	6.35273	6.26457	6.41978
ENSG00000138386.17	2633.98	-0.658052	0.0470181	-13.9957	1.65548e-44	4.6031e-43	19.2051	12.566	NAB1	NGFI-A binding protein 1	NA	19.4061	19.1617	20.1826	18.07	13.8857	11.0812	13.0625	12.2348
ENSG00000079482.13	2775.58	0.781967	0.0558852	13.9924	1.7348e-44	4.81846e-43	1.42834	2.53575	OPHN1	oligophrenin 1	This gene encodes a Rho-GTPase-activating protein that promotes GTP hydrolysis of Rho subfamily members. Rho proteins are important mediators of intracellular signal transduction, which affects cell migration and cell morphogenesis. Mutations in this gene are responsible for OPHN1-related X-linked cognitive disability with cerebellar hypoplasia and distinctive facial dysmorhphism. [provided by Re…	1.40347	1.41044	1.4801	1.41937	2.92092	2.40837	2.53292	2.28079
ENSG00000258791.9	82.2531	-3.51087	0.250932	-13.9913	1.76057e-44	4.88479e-43	2.67459	0.240196	LINC00520	long intergenic non-protein coding RNA 520	NA	3.3676	2.55904	2.83669	1.93502	0.295633	0.242388	0.219992	0.202772
ENSG00000136267.13	146.506	-2.45172	0.175244	-13.9903	1.7859e-44	4.94973e-43	0.0823233	0.0154051	DGKB	diacylglycerol kinase beta	Diacylglycerol kinases (DGKs) are regulators of the intracellular concentration of the second messenger diacylglycerol (DAG) and thus play a key role in cellular processes. Nine mammalian isotypes have been identified, which are encoded by separate genes. Mammalian DGK isozymes contain a conserved catalytic (kinase) domain and a cysteine-rich domain (CRD). The protein encoded by this gene is a di…	0.096286	0.0819585	0.0943374	0.0567113	0.0177171	0.0170136	0.0120638	0.0148259
ENSG00000066629.18	1612.79	0.744274	0.0532238	13.9839	1.95582e-44	5.41488e-43	1.61777	2.79422	EML1	EMAP like 1	Human echinoderm microtubule-associated protein-like is a strong candidate for the Usher syndrome type 1A gene. Usher syndromes (USHs) are a group of genetic disorders consisting of congenital deafness, retinitis pigmentosa, and vestibular dysfunction of variable onset and severity depending on the genetic type. The disease process in USHs involves the entire brain and is not limited to the poste…	1.67503	1.58157	1.66358	1.55091	3.18611	2.65075	2.7414	2.59861
ENSG00000135083.16	392.741	-1.21957	0.0872931	-13.9709	2.34565e-44	6.4872e-43	1.56687	0.692748	CCNJL	cyclin J like	NA	1.75198	1.6065	1.46484	1.44417	0.808039	0.643859	0.709675	0.60942
ENSG00000198542.14	8795.95	1.1863	0.0849652	13.9621	2.65329e-44	7.33016e-43	5.46697	12.8763	ITGBL1	integrin subunit beta like 1	This gene encodes a beta integrin-related protein that is a member of the EGF-like protein family. The encoded protein contains integrin-like cysteine-rich repeats. Alternative splicing results in multiple transcript variants. [provided by RefSeq, Nov 2012].	4.60972	5.68155	5.61391	5.96269	14.5441	12.4029	12.632	11.9265
ENSG00000168509.20	152.761	-1.97554	0.141608	-13.9508	3.11165e-44	8.5873e-43	3.46485	0.900135	HJV	hemojuvelin BMP co-receptor	The product of this gene is involved in iron metabolism. It may be a component of the signaling pathway which activates hepcidin or it may act as a modulator of hepcidin expression. It could also represent the cellular receptor for hepcidin. Two uORFs in the 5' UTR negatively regulate the expression and activity of the encoded protein. Alternatively spliced transcript variants encoding different …	3.41562	3.8415	3.4554	3.14687	0.852213	1.0722	0.801051	0.875077
ENSG00000152463.15	172.386	-7.38685	0.529548	-13.9494	3.17477e-44	8.75214e-43	2.27152	0.0137672	OLAH	oleoyl-ACP hydrolase	NA	3.03586	2.20904	2.17758	1.6636	0.0207732	0.0121116	0.0137406	0.00844334
ENSG00000102755.12	120.837	-2.24985	0.161326	-13.946	3.32653e-44	9.16071e-43	0.281689	0.0608804	FLT1	fms related receptor tyrosine kinase 1	This gene encodes a member of the vascular endothelial growth factor receptor (VEGFR) family. VEGFR family members are receptor tyrosine kinases (RTKs) which contain an extracellular ligand-binding region with seven immunoglobulin (Ig)-like domains, a transmembrane segment, and a tyrosine kinase (TK) domain within the cytoplasmic domain. This protein binds to VEGFR-A, VEGFR-B and placental growth…	0.32561	0.289733	0.257702	0.253709	0.060667	0.0530567	0.0792786	0.0505194
ENSG00000185495.10	2969.36	-1.03677	0.0744139	-13.9324	4.02428e-44	1.10704e-42	61.4045	30.8702	AC138393.1	NA	NA	67.1824	58.4991	67.6204	52.3159	37.8086	28.1002	29.6233	27.9485
ENSG00000122035.7	135.943	2.27917	0.163648	13.9273	4.32434e-44	1.18832e-42	2.91577	14.5677	RASL11A	RAS like family 11 member A	RASL11A is a member of the small GTPase protein family with a high degree of similarity to RAS (see HRAS, MIM 190020) proteins.[supplied by OMIM, Nov 2008].	2.10855	3.09203	3.81713	2.64538	16.3842	15.0222	12.8476	14.0169
ENSG00000187678.10	4076.97	-0.732958	0.0526574	-13.9194	4.83091e-44	1.32611e-42	87.14	53.9822	SPRY4	sprouty RTK signaling antagonist 4	This gene encodes a member of a family of cysteine- and proline-rich proteins. The encoded protein is an inhibitor of the receptor-transduced mitogen-activated protein kinase (MAPK) signaling pathway. Activity of this protein impairs the formation of active GTP-RAS. Nucleotide variation in this gene has been associated with hypogonadotropic hypogonadism 17 with or without anosmia. Alternative spl…	95.8321	83.9915	88.3299	80.4064	60.3135	51.395	51.617	52.6033
[truncated: 25,933 more rows]
